# Supplementary material for: 2,2′-(Piperazine-1,4-di­yl)diethanaminium dibenzoate
Source: Acta Crystallogr Sect E Struct Rep Online. 2012 Jul 7;68(Pt 8):o2389. doi: 10.1107/S1600536812030115 (PMC3414314; doi:10.1107/S1600536812030115)
Supplement: Supplementary file 1 [file e-68-o2389-sup1.cif]

##############################################################################
#                                                                            #
# This CIF contains the data in a paper accepted for publication in          #
# Acta Crystallographica Section E. It conforms to the requirements of       #
# Notes for Authors for Acta Crystallographica Section E, and has been       #
# peer reviewed under the auspices of the IUCr Commission on Journals.       #
#                                                                            #
# Full details of the Crystallographic Information File format               #
# are given in the paper "The Crystallographic Information File (CIF):       #
# a New Standard Archive File for Crystallography" by S. R. Hall, F. H.      #
# Allen and I. D. Brown [Acta Cryst. (1991), A47, 655-685].                  #
#                                                                            #
# The current version of the core CIF dictionary is obtainable from          #
# ftp://ftp.iucr.org/pub/cif_core.dic.                                       #
#                                                                            #
# Software is freely available for graphical display of the structure(s)     #
# in this CIF. For information consult the CIF software page                 #
# http://www.iucr.org/resources/cif/software.                                #
#                                                                            #
# This file may be used for bona fide research purposes within the           #
# scientific community so long as proper attribution is given to the journal # 
# article from which it was obtained.                                        #
#                                                                            #
##############################################################################
data_I
_audit_creation_method     SHELXL-97
_chemical_name_systematic
;
2,2'-(Piperazine-1,4-diyl)diethanaminium dibenzoate
;
_chemical_name_common     ?
_chemical_formula_moiety     'C8 H22 N4 2+, 2(C7 H5 O2 -)'
_chemical_formula_sum     'C22 H32 N4 O4'
_chemical_formula_iupac     'C8 H22 N4 2+, 2C7 H5 O2 -'
_chemical_formula_weight     416.52
_chemical_melting_point     ?
_symmetry_cell_setting     monoclinic
_symmetry_space_group_name_H-M     'P 21/n'
_symmetry_space_group_name_Hall     '-P 2yn'
loop_
    _symmetry_equiv_pos_as_xyz
    'x, y, z'
    '-x+1/2, y+1/2, -z+1/2'
    '-x, -y, -z'
    'x-1/2, -y-1/2, z-1/2'
_cell_length_a     19.5300(4)
_cell_length_b     6.6694(2)
_cell_length_c     19.6178(4)
_cell_angle_alpha     90.00
_cell_angle_beta     115.9890(10)
_cell_angle_gamma     90.00
_cell_volume     2296.89(10)
_cell_formula_units_Z     4
_cell_measurement_reflns_used     12295
_cell_measurement_theta_min     1.00
_cell_measurement_theta_max     27.48
_cell_measurement_temperature     180(2)
_exptl_crystal_description     block
_exptl_crystal_colour     yellow
_exptl_crystal_size_max     0.28
_exptl_crystal_size_mid     0.23
_exptl_crystal_size_min     0.12
_exptl_crystal_density_diffrn     1.204
_exptl_crystal_density_meas     ?
_exptl_crystal_density_method     'not measured'
_exptl_crystal_F_000     896
_exptl_absorpt_coefficient_mu     0.084
_exptl_absorpt_correction_type     multi-scan
_exptl_absorpt_process_details
;
(SORTAV; Blessing, 1995)
;
_exptl_absorpt_correction_T_min     0.910
_exptl_absorpt_correction_T_max     0.991
_diffrn_ambient_temperature     180(2)
_diffrn_radiation_type     MoK\a
_diffrn_radiation_wavelength     0.71070
_diffrn_radiation_source     'fine-focus sealed tube'
_diffrn_radiation_monochromator     graphite
_diffrn_measurement_device_type     'Nonius KappaCCD'
_diffrn_measurement_method     'Thin slice \w and \f scans'
_diffrn_reflns_number     20137
_diffrn_reflns_av_R_equivalents     0.0308
_diffrn_reflns_av_sigmaI/netI     0.0375
_diffrn_reflns_theta_min     3.63
_diffrn_reflns_theta_max     27.47
_diffrn_reflns_theta_full     25.24
_diffrn_measured_fraction_theta_max     0.987
_diffrn_measured_fraction_theta_full     0.996
_diffrn_reflns_limit_h_min     -25
_diffrn_reflns_limit_h_max     22
_diffrn_reflns_limit_k_min     -7
_diffrn_reflns_limit_k_max     8
_diffrn_reflns_limit_l_min     -25
_diffrn_reflns_limit_l_max     25
_refine_special_details
;
Refinement of <i>F</i>^2^ against ALL reflections. The weighted <i>R</i>-factor
<i>wR</i> and goodness of fit <i>S</i> are based on <i>F</i>^2^, conventional
<i>R</i>-factors <i>R</i> are based on <i>F</i>, with <i>F</i> set to zero for
negative <i>F</i>^2^. The threshold expression of <i>F</i>^2^ >
\s(<i>F</i>^2^) is used only for calculating <i>R</i>-factors(gt) <i>etc</i>.
and is not relevant to the choice of reflections for refinement.
<i>R</i>-factors based on <i>F</i>^2^ are statistically about twice as large
as those based on <i>F</i>, and <i>R</i>- factors based on ALL data will be
even larger.
;
_reflns_number_total     5194
_reflns_number_gt     3970
_reflns_threshold_expression     I>2\s(I)
_refine_ls_structure_factor_coef     Fsqd
_refine_ls_matrix_type     full
_refine_ls_R_factor_all     0.0540
_refine_ls_R_factor_gt     0.0401
_refine_ls_wR_factor_gt     0.1058
_refine_ls_wR_factor_ref     0.1099
_refine_ls_goodness_of_fit_ref     1.020
_refine_ls_restrained_S_all     1.020
_refine_ls_number_reflns     5194
_refine_ls_number_parameters     290
_refine_ls_number_restraints     0
_refine_ls_hydrogen_treatment     mixed
_refine_ls_weighting_scheme     calc
_refine_ls_weighting_details
         'calc w=1/[\s^2^(Fo^2^)+(0.0702P)^2^+0.0000P] where P=(Fo^2^+2Fc^2^)/3'
_atom_sites_solution_hydrogens     difmap
_atom_sites_solution_primary     direct
_atom_sites_solution_secondary     difmap
_refine_ls_shift/su_max     0.001
_refine_ls_shift/su_mean     0.000
_refine_diff_density_max     0.160
_refine_diff_density_min     -0.178
_refine_ls_extinction_method     none
_refine_ls_extinction_coef     .
loop_
    _atom_type_symbol
    _atom_type_description
    _atom_type_scat_dispersion_real
    _atom_type_scat_dispersion_imag
    _atom_type_scat_source
    'C' 'C' 0.0033 0.0016
                         'International Tables Vol C Tables 4.2.6.8 and 6.1.1.4'
    'H' 'H' 0.0000 0.0000
                         'International Tables Vol C Tables 4.2.6.8 and 6.1.1.4'
    'N' 'N' 0.0061 0.0033
                         'International Tables Vol C Tables 4.2.6.8 and 6.1.1.4'
    'O' 'O' 0.0106 0.0060
                         'International Tables Vol C Tables 4.2.6.8 and 6.1.1.4'
_computing_data_collection     '<i>COLLECT</i> (Nonius, 1998)'
_computing_cell_refinement     '<i>SCALEPACK</i> (Otwinowski & Minor, 1997)'
_computing_data_reduction
;
<i>DENZO</i> (Otwinowski & Minor, 1997), <i>SCALEPACK</i> and
<i>SORTAV</i>
(Blessing, 1995)
;
_computing_structure_solution     '<i>SIR92</i> (Altomare <i>et al.</i>, 1994)'
_computing_structure_refinement     '<i>SHELXL97</i> (Sheldrick, 2008)'
_computing_molecular_graphics
;
<i>ORTEP-3 for Windows</i> (Farrugia, 1997), <i>POV-RAY</i> (Cason,
2004) and
<i>Mercury</i> (Macrae <i>et al.</i>, 2008)
;
_computing_publication_material
              '<i>SHELXL97</i> (Sheldrick, 2008) and <i>PLATON</i> (Spek, 2009)'
loop_
    _atom_site_type_symbol
    _atom_site_label
    _atom_site_fract_x
    _atom_site_fract_y
    _atom_site_fract_z
    _atom_site_U_iso_or_equiv
    _atom_site_adp_type
    _atom_site_calc_flag
    _atom_site_refinement_flags
    _atom_site_occupancy
    _atom_site_symmetry_multiplicity
    _atom_site_disorder_assembly
    _atom_site_disorder_group
    N N1 0.19472(7) 0.2447(2) 0.19552(7) 0.0375(3) Uani d . 1 1 . .
    H H1A 0.1776(9) 0.374(3) 0.2008(8) 0.045 Uiso d . 1 1 . .
    H H1B 0.2431(9) 0.223(2) 0.2302(9) 0.045 Uiso d . 1 1 . .
    H H1C 0.1652(9) 0.142(3) 0.2002(8) 0.045 Uiso d . 1 1 . .
    C C2 0.19529(8) 0.2437(3) 0.12037(8) 0.0491(4) Uani d . 1 1 . .
    H H2A 0.2127 0.1110 0.1116 0.059 Uiso calc R 1 1 . .
    H H2B 0.2319 0.3457 0.1198 0.059 Uiso calc R 1 1 . .
    C C3 0.11811(9) 0.2872(3) 0.05773(8) 0.0512(4) Uani d . 1 1 . .
    H H3A 0.0994 0.4156 0.0686 0.061 Uiso calc R 1 1 . .
    H H3B 0.1226 0.3034 0.0097 0.061 Uiso calc R 1 1 . .
    N N4 0.06208(7) 0.12951(18) 0.04783(6) 0.0418(3) Uani d . 1 1 . .
    C C5 -0.01461(8) 0.2057(2) 0.00103(8) 0.0458(4) Uani d . 1 1 . .
    H H5A -0.0182 0.2489 -0.0487 0.055 Uiso calc R 1 1 . .
    H H5B -0.0242 0.3241 0.0260 0.055 Uiso calc R 1 1 . .
    C C6 0.07429(8) -0.0487(2) 0.01107(8) 0.0483(4) Uani d . 1 1 . .
    H H6A 0.1254 -0.1048 0.0430 0.058 Uiso calc R 1 1 . .
    H H6B 0.0726 -0.0106 -0.0384 0.058 Uiso calc R 1 1 . .
    C C7 0.46941(7) 0.2132(2) 0.30262(7) 0.0347(3) Uani d . 1 1 . .
    C C8 0.51949(8) 0.3595(3) 0.30237(8) 0.0470(4) Uani d . 1 1 . .
    H H8 0.5013 0.4909 0.2852 0.056 Uiso calc R 1 1 . .
    C C9 0.59622(9) 0.3155(3) 0.32714(9) 0.0583(5) Uani d . 1 1 . .
    H H9 0.6304 0.4175 0.3276 0.070 Uiso calc R 1 1 . .
    C C10 0.62302(9) 0.1248(3) 0.35110(9) 0.0566(5) Uani d . 1 1 . .
    H H10 0.6755 0.0952 0.3680 0.068 Uiso calc R 1 1 . .
    C C11 0.57335(9) -0.0231(3) 0.35052(8) 0.0512(4) Uani d . 1 1 . .
    H H11 0.5915 -0.1552 0.3664 0.061 Uiso calc R 1 1 . .
    C C12 0.49691(8) 0.0210(2) 0.32676(8) 0.0415(3) Uani d . 1 1 . .
    H H12 0.4631 -0.0809 0.3270 0.050 Uiso calc R 1 1 . .
    C C13 0.38687(7) 0.2669(2) 0.27915(7) 0.0340(3) Uani d . 1 1 . .
    O O14 0.36433(5) 0.43634(15) 0.25215(5) 0.0429(2) Uani d . 1 1 . .
    O O15 0.34467(5) 0.13526(15) 0.28820(6) 0.0435(3) Uani d . 1 1 . .
    N N1' 0.18677(7) 0.8130(2) 0.69616(7) 0.0387(3) Uani d . 1 1 . .
    H H1'A 0.2019(9) 0.704(3) 0.6812(9) 0.046 Uiso d . 1 1 . .
    H H1'B 0.2193(9) 0.845(2) 0.7439(10) 0.046 Uiso d . 1 1 . .
    H H1'C 0.1828(9) 0.917(3) 0.6640(9) 0.046 Uiso d . 1 1 . .
    C C2' 0.11280(9) 0.7645(3) 0.69548(8) 0.0490(4) Uani d . 1 1 . .
    H H2'A 0.0946 0.8814 0.7141 0.059 Uiso calc R 1 1 . .
    H H2'B 0.1193 0.6506 0.7301 0.059 Uiso calc R 1 1 . .
    C C3' 0.05450(8) 0.7108(3) 0.61682(8) 0.0484(4) Uani d . 1 1 . .
    H H3'A 0.0703 0.5854 0.6006 0.058 Uiso calc R 1 1 . .
    H H3'B 0.0049 0.6857 0.6177 0.058 Uiso calc R 1 1 . .
    N N4' 0.04519(6) 0.86872(18) 0.56193(6) 0.0409(3) Uani d . 1 1 . .
    C C5' 0.00761(8) 1.0480(2) 0.57298(8) 0.0458(4) Uani d . 1 1 . .
    H H5'A 0.0379 1.1020 0.6246 0.055 Uiso calc R 1 1 . .
    H H5'B -0.0434 1.0114 0.5683 0.055 Uiso calc R 1 1 . .
    C C6' 0.00043(8) 0.7944(2) 0.48472(8) 0.0441(4) Uani d . 1 1 . .
    H H6'A -0.0507 0.7539 0.4785 0.053 Uiso calc R 1 1 . .
    H H6'B 0.0256 0.6747 0.4762 0.053 Uiso calc R 1 1 . .
    C C7' 0.19900(7) 0.3513(2) 0.53125(7) 0.0351(3) Uani d . 1 1 . .
    C C8' 0.17823(8) 0.5420(2) 0.50088(8) 0.0425(3) Uani d . 1 1 . .
    H H8' 0.1815 0.6515 0.5332 0.051 Uiso calc R 1 1 . .
    C C9' 0.15272(9) 0.5741(3) 0.42383(9) 0.0515(4) Uani d . 1 1 . .
    H H9' 0.1377 0.7044 0.4032 0.062 Uiso calc R 1 1 . .
    C C10' 0.14927(9) 0.4151(3) 0.37717(9) 0.0533(4) Uani d . 1 1 . .
    H H10' 0.1315 0.4365 0.3243 0.064 Uiso calc R 1 1 . .
    C C11' 0.17134(9) 0.2262(3) 0.40677(8) 0.0518(4) Uani d . 1 1 . .
    H H11' 0.1699 0.1181 0.3746 0.062 Uiso calc R 1 1 . .
    C C12' 0.19571(8) 0.1943(2) 0.48389(8) 0.0440(3) Uani d . 1 1 . .
    H H12' 0.2102 0.0634 0.5043 0.053 Uiso calc R 1 1 . .
    C C13' 0.22236(7) 0.3122(2) 0.61444(7) 0.0355(3) Uani d . 1 1 . .
    O O14' 0.23245(6) 0.46100(17) 0.65735(5) 0.0521(3) Uani d . 1 1 . .
    O O15' 0.23097(6) 0.13489(16) 0.63648(6) 0.0478(3) Uani d . 1 1 . .
loop_
    _atom_site_aniso_label
    _atom_site_aniso_U_11
    _atom_site_aniso_U_22
    _atom_site_aniso_U_33
    _atom_site_aniso_U_12
    _atom_site_aniso_U_13
    _atom_site_aniso_U_23
    N1 0.0311(6) 0.0325(7) 0.0436(6) -0.0018(5) 0.0115(5) -0.0006(5)
    C2 0.0417(8) 0.0570(10) 0.0495(8) -0.0097(7) 0.0207(6) -0.0086(7)
    C3 0.0576(9) 0.0497(10) 0.0432(8) -0.0072(8) 0.0193(7) 0.0004(7)
    N4 0.0427(7) 0.0410(7) 0.0360(6) -0.0020(5) 0.0119(5) -0.0013(5)
    C5 0.0519(9) 0.0402(8) 0.0360(7) 0.0059(7) 0.0107(6) -0.0001(6)
    C6 0.0448(8) 0.0519(10) 0.0428(7) 0.0073(7) 0.0144(6) -0.0012(7)
    C7 0.0362(7) 0.0386(8) 0.0291(6) 0.0007(6) 0.0141(5) -0.0019(5)
    C8 0.0428(8) 0.0523(10) 0.0458(8) -0.0024(7) 0.0195(6) 0.0051(7)
    C9 0.0424(9) 0.0790(14) 0.0564(9) -0.0083(9) 0.0242(7) 0.0073(8)
    C10 0.0378(8) 0.0872(14) 0.0471(8) 0.0120(9) 0.0209(6) 0.0019(8)
    C11 0.0468(8) 0.0586(11) 0.0473(8) 0.0164(8) 0.0198(6) 0.0009(7)
    C12 0.0405(8) 0.0430(9) 0.0401(7) 0.0045(6) 0.0169(6) -0.0012(6)
    C13 0.0375(7) 0.0331(8) 0.0299(6) 0.0004(6) 0.0133(5) -0.0028(5)
    O14 0.0447(5) 0.0350(6) 0.0472(5) 0.0067(4) 0.0184(4) 0.0049(4)
    O15 0.0346(5) 0.0389(6) 0.0540(6) -0.0003(4) 0.0167(4) 0.0055(4)
    N1' 0.0444(7) 0.0342(7) 0.0334(6) -0.0010(5) 0.0132(5) 0.0019(5)
    C2' 0.0499(9) 0.0546(10) 0.0447(8) -0.0003(7) 0.0227(7) 0.0058(7)
    C3' 0.0402(8) 0.0472(10) 0.0529(9) -0.0060(7) 0.0159(6) 0.0023(7)
    N4' 0.0353(6) 0.0389(7) 0.0423(6) -0.0011(5) 0.0113(5) -0.0021(5)
    C5' 0.0419(8) 0.0485(9) 0.0432(8) -0.0010(7) 0.0152(6) -0.0082(7)
    C6' 0.0376(7) 0.0406(9) 0.0476(8) -0.0017(6) 0.0127(6) -0.0088(6)
    C7' 0.0308(6) 0.0379(8) 0.0375(7) -0.0013(6) 0.0159(5) 0.0026(6)
    C8' 0.0444(8) 0.0390(9) 0.0466(8) 0.0006(6) 0.0223(6) 0.0053(6)
    C9' 0.0560(9) 0.0530(10) 0.0492(8) 0.0069(8) 0.0265(7) 0.0185(8)
    C10' 0.0478(8) 0.0758(13) 0.0375(7) 0.0002(8) 0.0198(6) 0.0123(8)
    C11' 0.0554(9) 0.0616(11) 0.0402(8) -0.0002(8) 0.0226(7) -0.0054(7)
    C12' 0.0472(8) 0.0404(8) 0.0425(8) 0.0024(7) 0.0179(6) 0.0008(6)
    C13' 0.0312(7) 0.0365(8) 0.0388(7) 0.0026(6) 0.0154(5) 0.0036(6)
    O14' 0.0690(7) 0.0428(7) 0.0385(5) 0.0114(5) 0.0181(5) -0.0018(5)
    O15' 0.0582(7) 0.0390(6) 0.0432(5) -0.0003(5) 0.0195(5) 0.0086(4)
_geom_special_details
;
All e.s.d.'s (except the e.s.d. in the dihedral angle between two l.s. planes)
are estimated using the full covariance matrix. The cell e.s.d.'s are taken
into account individually in the estimation of e.s.d.'s in distances, angles
and torsion angles; correlations between e.s.d.'s in cell parameters are only
used when they are defined by crystal symmetry. An approximate (isotropic)
treatment of cell e.s.d.'s is used for estimating e.s.d.'s involving l.s.
planes.
;
loop_
    _geom_bond_atom_site_label_1
    _geom_bond_atom_site_label_2
    _geom_bond_site_symmetry_2
    _geom_bond_distance
    _geom_bond_publ_flag
    N1 C2 . 1.4792(19) ?
    N1 H1A . 0.945(18) ?
    N1 H1B . 0.902(16) ?
    N1 H1C . 0.925(18) ?
    C2 C3 . 1.498(2) ?
    C2 H2A . 0.9900 ?
    C2 H2B . 0.9900 ?
    C3 N4 . 1.468(2) ?
    C3 H3A . 0.9900 ?
    C3 H3B . 0.9900 ?
    N4 C5 . 1.4625(19) ?
    N4 C6 . 1.463(2) ?
    C5 C6 3 1.506(2) ?
    C5 H5A . 0.9900 ?
    C5 H5B . 0.9900 ?
    C6 C5 3 1.506(2) ?
    C6 H6A . 0.9900 ?
    C6 H6B . 0.9900 ?
    C7 C8 . 1.383(2) ?
    C7 C12 . 1.390(2) ?
    C7 C13 . 1.5127(18) ?
    C8 C9 . 1.389(2) ?
    C8 H8 . 0.9500 ?
    C9 C10 . 1.378(3) ?
    C9 H9 . 0.9500 ?
    C10 C11 . 1.380(3) ?
    C10 H10 . 0.9500 ?
    C11 C12 . 1.387(2) ?
    C11 H11 . 0.9500 ?
    C12 H12 . 0.9500 ?
    C13 O14 . 1.2436(17) ?
    C13 O15 . 1.2690(17) ?
    N1' C2' . 1.475(2) ?
    N1' H1'A . 0.882(19) ?
    N1' H1'B . 0.897(17) ?
    N1' H1'C . 0.916(18) ?
    C2' C3' . 1.505(2) ?
    C2' H2'A . 0.9900 ?
    C2' H2'B . 0.9900 ?
    C3' N4' . 1.460(2) ?
    C3' H3'A . 0.9900 ?
    C3' H3'B . 0.9900 ?
    N4' C6' . 1.4640(18) ?
    N4' C5' . 1.468(2) ?
    C5' C6' 3_576 1.502(2) ?
    C5' H5'A . 0.9900 ?
    C5' H5'B . 0.9900 ?
    C6' C5' 3_576 1.502(2) ?
    C6' H6'A . 0.9900 ?
    C6' H6'B . 0.9900 ?
    C7' C12' . 1.383(2) ?
    C7' C8' . 1.388(2) ?
    C7' C13' . 1.5125(18) ?
    C8' C9' . 1.385(2) ?
    C8' H8' . 0.9500 ?
    C9' C10' . 1.383(3) ?
    C9' H9' . 0.9500 ?
    C10' C11' . 1.375(3) ?
    C10' H10' . 0.9500 ?
    C11' C12' . 1.389(2) ?
    C11' H11' . 0.9500 ?
    C12' H12' . 0.9500 ?
    C13' O15' . 1.2447(17) ?
    C13' O14' . 1.2599(17) ?
loop_
    _geom_angle_atom_site_label_1
    _geom_angle_atom_site_label_2
    _geom_angle_atom_site_label_3
    _geom_angle_site_symmetry_1
    _geom_angle_site_symmetry_3
    _geom_angle
    _geom_angle_publ_flag
    C2 N1 H1A . . 105.8(9) ?
    C2 N1 H1B . . 106.8(9) ?
    H1A N1 H1B . . 111.6(14) ?
    C2 N1 H1C . . 111.9(10) ?
    H1A N1 H1C . . 113.4(14) ?
    H1B N1 H1C . . 107.2(14) ?
    N1 C2 C3 . . 111.87(13) ?
    N1 C2 H2A . . 109.2 ?
    C3 C2 H2A . . 109.2 ?
    N1 C2 H2B . . 109.2 ?
    C3 C2 H2B . . 109.2 ?
    H2A C2 H2B . . 107.9 ?
    N4 C3 C2 . . 113.21(13) ?
    N4 C3 H3A . . 108.9 ?
    C2 C3 H3A . . 108.9 ?
    N4 C3 H3B . . 108.9 ?
    C2 C3 H3B . . 108.9 ?
    H3A C3 H3B . . 107.8 ?
    C5 N4 C6 . . 108.42(11) ?
    C5 N4 C3 . . 109.47(12) ?
    C6 N4 C3 . . 111.96(12) ?
    N4 C5 C6 . 3 111.48(13) ?
    N4 C5 H5A . . 109.3 ?
    C6 C5 H5A 3 . 109.3 ?
    N4 C5 H5B . . 109.3 ?
    C6 C5 H5B 3 . 109.3 ?
    H5A C5 H5B . . 108.0 ?
    N4 C6 C5 . 3 111.13(12) ?
    N4 C6 H6A . . 109.4 ?
    C5 C6 H6A 3 . 109.4 ?
    N4 C6 H6B . . 109.4 ?
    C5 C6 H6B 3 . 109.4 ?
    H6A C6 H6B . . 108.0 ?
    C8 C7 C12 . . 118.90(13) ?
    C8 C7 C13 . . 119.50(13) ?
    C12 C7 C13 . . 121.57(12) ?
    C7 C8 C9 . . 120.39(16) ?
    C7 C8 H8 . . 119.8 ?
    C9 C8 H8 . . 119.8 ?
    C10 C9 C8 . . 120.31(16) ?
    C10 C9 H9 . . 119.8 ?
    C8 C9 H9 . . 119.8 ?
    C9 C10 C11 . . 119.78(15) ?
    C9 C10 H10 . . 120.1 ?
    C11 C10 H10 . . 120.1 ?
    C10 C11 C12 . . 120.04(16) ?
    C10 C11 H11 . . 120.0 ?
    C12 C11 H11 . . 120.0 ?
    C11 C12 C7 . . 120.57(14) ?
    C11 C12 H12 . . 119.7 ?
    C7 C12 H12 . . 119.7 ?
    O14 C13 O15 . . 123.91(12) ?
    O14 C13 C7 . . 118.44(12) ?
    O15 C13 C7 . . 117.65(12) ?
    C2' N1' H1'A . . 106.7(11) ?
    C2' N1' H1'B . . 107.8(10) ?
    H1'A N1' H1'B . . 110.8(14) ?
    C2' N1' H1'C . . 111.8(10) ?
    H1'A N1' H1'C . . 109.5(14) ?
    H1'B N1' H1'C . . 110.2(15) ?
    N1' C2' C3' . . 111.07(12) ?
    N1' C2' H2'A . . 109.4 ?
    C3' C2' H2'A . . 109.4 ?
    N1' C2' H2'B . . 109.4 ?
    C3' C2' H2'B . . 109.4 ?
    H2'A C2' H2'B . . 108.0 ?
    N4' C3' C2' . . 112.22(13) ?
    N4' C3' H3'A . . 109.2 ?
    C2' C3' H3'A . . 109.2 ?
    N4' C3' H3'B . . 109.2 ?
    C2' C3' H3'B . . 109.2 ?
    H3'A C3' H3'B . . 107.9 ?
    C3' N4' C6' . . 110.11(12) ?
    C3' N4' C5' . . 112.79(12) ?
    C6' N4' C5' . . 108.54(11) ?
    N4' C5' C6' . 3_576 110.65(12) ?
    N4' C5' H5'A . . 109.5 ?
    C6' C5' H5'A 3_576 . 109.5 ?
    N4' C5' H5'B . . 109.5 ?
    C6' C5' H5'B 3_576 . 109.5 ?
    H5'A C5' H5'B . . 108.1 ?
    N4' C6' C5' . 3_576 111.14(12) ?
    N4' C6' H6'A . . 109.4 ?
    C5' C6' H6'A 3_576 . 109.4 ?
    N4' C6' H6'B . . 109.4 ?
    C5' C6' H6'B 3_576 . 109.4 ?
    H6'A C6' H6'B . . 108.0 ?
    C12' C7' C8' . . 119.15(12) ?
    C12' C7' C13' . . 119.82(13) ?
    C8' C7' C13' . . 120.99(13) ?
    C9' C8' C7' . . 120.50(14) ?
    C9' C8' H8' . . 119.7 ?
    C7' C8' H8' . . 119.7 ?
    C10' C9' C8' . . 119.60(15) ?
    C10' C9' H9' . . 120.2 ?
    C8' C9' H9' . . 120.2 ?
    C11' C10' C9' . . 120.50(14) ?
    C11' C10' H10' . . 119.7 ?
    C9' C10' H10' . . 119.7 ?
    C10' C11' C12' . . 119.65(16) ?
    C10' C11' H11' . . 120.2 ?
    C12' C11' H11' . . 120.2 ?
    C7' C12' C11' . . 120.56(15) ?
    C7' C12' H12' . . 119.7 ?
    C11' C12' H12' . . 119.7 ?
    O15' C13' O14' . . 123.96(12) ?
    O15' C13' C7' . . 118.02(12) ?
    O14' C13' C7' . . 118.01(12) ?
loop_
    _geom_torsion_atom_site_label_1
    _geom_torsion_atom_site_label_2
    _geom_torsion_atom_site_label_3
    _geom_torsion_atom_site_label_4
    _geom_torsion_site_symmetry_1
    _geom_torsion_site_symmetry_2
    _geom_torsion_site_symmetry_3
    _geom_torsion_site_symmetry_4
    _geom_torsion
    _geom_torsion_publ_flag
    N1 C2 C3 N4 . . . . -66.32(18) ?
    C2 C3 N4 C5 . . . . 164.89(13) ?
    C2 C3 N4 C6 . . . . -74.84(16) ?
    C6 N4 C5 C6 . . . 3 57.36(17) ?
    C3 N4 C5 C6 . . . 3 179.76(12) ?
    C5 N4 C6 C5 . . . 3 -57.14(17) ?
    C3 N4 C6 C5 . . . 3 -178.01(11) ?
    C12 C7 C8 C9 . . . . -1.1(2) ?
    C13 C7 C8 C9 . . . . 176.94(13) ?
    C7 C8 C9 C10 . . . . 1.0(2) ?
    C8 C9 C10 C11 . . . . -0.1(2) ?
    C9 C10 C11 C12 . . . . -0.8(2) ?
    C10 C11 C12 C7 . . . . 0.7(2) ?
    C8 C7 C12 C11 . . . . 0.28(19) ?
    C13 C7 C12 C11 . . . . -177.74(12) ?
    C8 C7 C13 O14 . . . . 7.89(17) ?
    C12 C7 C13 O14 . . . . -174.10(12) ?
    C8 C7 C13 O15 . . . . -172.22(12) ?
    C12 C7 C13 O15 . . . . 5.79(17) ?
    N1' C2' C3' N4' . . . . -56.03(18) ?
    C2' C3' N4' C6' . . . . 168.40(13) ?
    C2' C3' N4' C5' . . . . -70.19(16) ?
    C3' N4' C5' C6' . . . 3_576 179.90(11) ?
    C6' N4' C5' C6' . . . 3_576 -57.80(16) ?
    C3' N4' C6' C5' . . . 3_576 -177.99(12) ?
    C5' N4' C6' C5' . . . 3_576 58.10(16) ?
    C12' C7' C8' C9' . . . . 1.6(2) ?
    C13' C7' C8' C9' . . . . -176.24(13) ?
    C7' C8' C9' C10' . . . . -1.2(2) ?
    C8' C9' C10' C11' . . . . -0.3(2) ?
    C9' C10' C11' C12' . . . . 1.4(2) ?
    C8' C7' C12' C11' . . . . -0.5(2) ?
    C13' C7' C12' C11' . . . . 177.32(13) ?
    C10' C11' C12' C7' . . . . -0.9(2) ?
    C12' C7' C13' O15' . . . . -6.79(19) ?
    C8' C7' C13' O15' . . . . 171.02(13) ?
    C12' C7' C13' O14' . . . . 172.71(13) ?
    C8' C7' C13' O14' . . . . -9.48(19) ?
loop_
    _geom_hbond_atom_site_label_D
    _geom_hbond_atom_site_label_H
    _geom_hbond_atom_site_label_A
    _geom_hbond_site_symmetry_A
    _geom_hbond_distance_DH
    _geom_hbond_distance_HA
    _geom_hbond_distance_DA
    _geom_hbond_angle_DHA
    N1 H1A O15 2 0.945(18) 1.833(19) 2.7739(17) 173.0(15)
    N1 H1B O15 . 0.902(16) 1.895(17) 2.7836(15) 167.8(14)
    N1 H1B O14 . 0.902(16) 2.632(16) 3.2580(16) 127.2(13)
    N1 H1C O14 2_545 0.925(18) 1.887(18) 2.7660(16) 157.9(14)
    N1' H1'A O14' . 0.882(19) 1.857(19) 2.7355(17) 174.2(15)
    N1' H1'B O14' 2_556 0.897(17) 1.908(17) 2.7836(16) 164.8(15)
    N1' H1'B O15' 2_556 0.897(17) 2.533(16) 3.1858(16) 130.1(13)
    N1' H1'C O15' 1_565 0.916(18) 1.934(18) 2.7585(16) 148.8(14)
_iucr_refine_instructions_details
;
TITL  up1113 (S_29) in P2(1)/n  (2nd crystal, twinned again!)
CELL  0.7107    19.5300   6.6694  19.6178  90 115.989  90
ZERR       4     0.0004   0.0002   0.0004   0   0.001   0
LATT   1
SYMM   -X+.50,   Y+.50,  -Z+.50
SFAC     C    H    N    O
UNIT    88  128   16   16
EQIV $1 -x+1/2, y+1/2, -z+1/2
EQIV $2 -x+1/2, y-1/2, -z+1/2
EQIV $3 -x+1/2, y+1/2, -z+3/2
EQIV $4 x, y+1, z
TEMP -93
SIZE 0.28 0.23 0.12
L.S. 10
ACTA 50.48
BOND $H
CONF
HTAB N1 O15_$1
HTAB N1 O15
HTAB N1 O14
HTAB N1 O14_$2
HTAB N1' O14'
HTAB N1' O14'_$3
HTAB N1' O15'_$3
HTAB N1' O15'_$4
FMAP 2
PLAN 5
TWIN 0 0 1  0 -1 0  1 0 0
SHEL 5.8 0
WGHT    0.070200
BASF   0.13555
FVAR       1.07634
N1    3    0.194722    0.244695    0.195519    11.00000    0.03110    0.03252 =
         0.04362   -0.00061    0.01150   -0.00178
H1A   2    0.177592    0.373654    0.200844    11.00000   -1.20000
H1B   2    0.243092    0.222724    0.230232    11.00000   -1.20000
H1C   2    0.165249    0.142029    0.200218    11.00000   -1.20000
C2    1    0.195290    0.243726    0.120370    11.00000    0.04166    0.05697 =
         0.04950   -0.00862    0.02066   -0.00971
AFIX  23
H2A   2    0.212701    0.110959    0.111637    11.00000   -1.20000
H2B   2    0.231871    0.345655    0.119767    11.00000   -1.20000
AFIX   0
C3    1    0.118110    0.287156    0.057731    11.00000    0.05756    0.04974 =
         0.04318    0.00040    0.01933   -0.00721
AFIX  23
H3A   2    0.099416    0.415589    0.068559    11.00000   -1.20000
H3B   2    0.122635    0.303357    0.009706    11.00000   -1.20000
AFIX   0
N4    3    0.062077    0.129511    0.047828    11.00000    0.04274    0.04101 =
         0.03598   -0.00132    0.01190   -0.00196
C5    1   -0.014608    0.205682    0.001032    11.00000    0.05192    0.04020 =
         0.03599   -0.00014    0.01074    0.00591
AFIX  23
H5A   2   -0.018224    0.248890   -0.048716    11.00000   -1.20000
H5B   2   -0.024244    0.324124    0.026000    11.00000   -1.20000
AFIX   0
C6    1    0.074286   -0.048655    0.011069    11.00000    0.04485    0.05194 =
         0.04280   -0.00117    0.01438    0.00733
AFIX  23
H6A   2    0.125367   -0.104811    0.042984    11.00000   -1.20000
H6B   2    0.072551   -0.010566   -0.038438    11.00000   -1.20000
AFIX   0
C7    1    0.469405    0.213160    0.302620    11.00000    0.03621    0.03860 =
         0.02914   -0.00188    0.01410    0.00066
C8    1    0.519492    0.359519    0.302371    11.00000    0.04283    0.05235 =
         0.04584    0.00509    0.01953   -0.00235
AFIX  43
H8    2    0.501303    0.490869    0.285161    11.00000   -1.20000
AFIX   0
C9    1    0.596223    0.315549    0.327138    11.00000    0.04242    0.07900 =
         0.05635    0.00732    0.02421   -0.00831
AFIX  43
H9    2    0.630377    0.417493    0.327553    11.00000   -1.20000
AFIX   0
C10   1    0.623019    0.124807    0.351098    11.00000    0.03776    0.08724 =
         0.04715    0.00188    0.02087    0.01200
AFIX  43
H10   2    0.675518    0.095168    0.367964    11.00000   -1.20000
AFIX   0
C11   1    0.573354   -0.023062    0.350518    11.00000    0.04685    0.05855 =
         0.04725    0.00090    0.01983    0.01635
AFIX  43
H11   2    0.591541   -0.155161    0.366408    11.00000   -1.20000
AFIX   0
C12   1    0.496914    0.021041    0.326757    11.00000    0.04050    0.04295 =
         0.04011   -0.00120    0.01690    0.00454
AFIX  43
H12   2    0.463053   -0.080942    0.326977    11.00000   -1.20000
AFIX   0
C13   1    0.386871    0.266932    0.279149    11.00000    0.03745    0.03311 =
         0.02991   -0.00277    0.01325    0.00038
O14   4    0.364326    0.436342    0.252150    11.00000    0.04468    0.03496 =
         0.04716    0.00490    0.01839    0.00666
O15   4    0.344670    0.135257    0.288200    11.00000    0.03458    0.03887 =
         0.05403    0.00545    0.01673   -0.00034
N1'   3    0.186774    0.813025    0.696160    11.00000    0.04443    0.03425 =
         0.03336    0.00188    0.01317   -0.00099
H1'A  2    0.201925    0.704161    0.681182    11.00000   -1.20000
H1'B  2    0.219326    0.844998    0.743885    11.00000   -1.20000
H1'C  2    0.182765    0.916858    0.664046    11.00000   -1.20000
C2'   1    0.112803    0.764536    0.695478    11.00000    0.04993    0.05461 =
         0.04472    0.00580    0.02273   -0.00026
AFIX  23
H2'A  2    0.094599    0.881365    0.714065    11.00000   -1.20000
H2'B  2    0.119259    0.650607    0.730123    11.00000   -1.20000
AFIX   0
C3'   1    0.054501    0.710790    0.616822    11.00000    0.04017    0.04720 =
         0.05288    0.00229    0.01593   -0.00600
AFIX  23
H3'A  2    0.070252    0.585449    0.600623    11.00000   -1.20000
H3'B  2    0.004938    0.685742    0.617718    11.00000   -1.20000
AFIX   0
N4'   3    0.045193    0.868718    0.561926    11.00000    0.03531    0.03885 =
         0.04230   -0.00210    0.01128   -0.00109
C5'   1    0.007607    1.047967    0.572982    11.00000    0.04188    0.04848 =
         0.04325   -0.00821    0.01517   -0.00102
AFIX  23
H5'A  2    0.037914    1.102023    0.624589    11.00000   -1.20000
H5'B  2   -0.043393    1.011445    0.568333    11.00000   -1.20000
AFIX   0
C6'   1    0.000433    0.794406    0.484720    11.00000    0.03763    0.04063 =
         0.04757   -0.00877    0.01266   -0.00165
AFIX  23
H6'A  2   -0.050732    0.753864    0.478536    11.00000   -1.20000
H6'B  2    0.025650    0.674722    0.476178    11.00000   -1.20000
AFIX   0
C7'   1    0.199001    0.351326    0.531246    11.00000    0.03082    0.03786 =
         0.03749    0.00259    0.01588   -0.00126
C8'   1    0.178231    0.542030    0.500876    11.00000    0.04441    0.03895 =
         0.04663    0.00533    0.02233    0.00063
AFIX  43
H8'   2    0.181533    0.651462    0.533175    11.00000   -1.20000
AFIX   0
C9'   1    0.152720    0.574057    0.423828    11.00000    0.05596    0.05299 =
         0.04924    0.01852    0.02654    0.00690
AFIX  43
H9'   2    0.137682    0.704441    0.403158    11.00000   -1.20000
AFIX   0
C10'  1    0.149274    0.415052    0.377169    11.00000    0.04781    0.07581 =
         0.03752    0.01229    0.01983    0.00025
AFIX  43
H10'  2    0.131527    0.436507    0.324265    11.00000   -1.20000
AFIX   0
C11'  1    0.171335    0.226181    0.406768    11.00000    0.05540    0.06158 =
         0.04017   -0.00538    0.02259   -0.00023
AFIX  43
H11'  2    0.169920    0.118067    0.374647    11.00000   -1.20000
AFIX   0
C12'  1    0.195708    0.194261    0.483894    11.00000    0.04722    0.04039 =
         0.04252    0.00083    0.01786    0.00241
AFIX  43
H12'  2    0.210235    0.063414    0.504275    11.00000   -1.20000
AFIX   0
C13'  1    0.222359    0.312155    0.614444    11.00000    0.03121    0.03649 =
         0.03881    0.00360    0.01538    0.00263
O14'  4    0.232446    0.461001    0.657346    11.00000    0.06896    0.04284 =
         0.03849   -0.00179    0.01809    0.01136
O15'  4    0.230971    0.134887    0.636479    11.00000    0.05823    0.03899 =
         0.04320    0.00856    0.01946   -0.00035
HKLF 4
REM   up1113 (S_29) in P2(1)/n  (2nd crystal, twinned again
REM R1 =  0.0401 for   3970 Fo > 4sig(Fo)  and  0.0540 for all   5194 data
REM    290 parameters refined using      0 restraints
END
;
data_global
_journal_date_recd_electronic     2012-04-26
_journal_date_accepted     2012-07-02
_journal_name_full     'Acta Crystallographica, Section E'
_journal_year     2012
_journal_volume     68
_journal_issue      8
_journal_page_first     o2389
_journal_page_last     o2389
_journal_paper_category     QO
_journal_paper_doi     10.1107/S1600536812030115
_journal_coeditor_code     JJ2134
_publ_contact_author_name     'Ignacy Cukrowski'
_publ_contact_author_address
;
Department of Chemistry
University of Pretoria
Private Bag X20
Hatfield 0028
South Africa
;
_publ_contact_author_email     'ignacy.cukrowski@up.ac.za'
_publ_contact_author_fax     '+27 12 420 4687'
_publ_contact_author_phone     '+27 12 420 3988'
_publ_section_title
;
2,2'-(Piperazine-1,4-diyl)diethanaminium dibenzoate
;
loop_
    _publ_author_name
    _publ_author_footnote
    _publ_author_address
    'Cukrowski, Ignacy' .
;
Department of Chemistry
University of Pretoria
Private Bag X20
Hatfield 0028
South Africa
;
    'Adeyinka, Adedapo S.' .
;
Department of Chemistry
University of Pretoria
Private Bag X20
Hatfield 0028
South Africa
;
    'Liles, David C.' .
;
Department of Chemistry
University of Pretoria
Private Bag X20
Hatfield 0028
South Africa
;
