# Supplementary material for: 2,2′-(Piperazine-1,4-di­yl)diethanaminium dibenzoate
Source: Acta Crystallogr Sect E Struct Rep Online. 2012 Jul 7;68(Pt 8):o2389. doi: 10.1107/S1600536812030115 (PMC3414314; doi:10.1107/S1600536812030115)
Supplement: Supplementary file 2 [file e-68-o2389-Isup2.hkl]

# 
# h,k,l, Fc-squared, Fo-squared, sigma(Fo-squared) and status flag 
# 
data_I
_shelx_title '  up1113 (S_29) in P2(1)/n  (2nd crystal, twinned again' 
_shelx_refln_list_code          4 
_shelx_F_calc_maximum      137.86 
_exptl_crystal_F_000       896.00 
_reflns_d_resolution_high  0.7703 
 
loop_ 
 _symmetry_equiv_pos_as_xyz 
 'x, y, z' 
 '-x+1/2, y+1/2, -z+1/2' 
 '-x, -y, -z' 
 'x-1/2, -y-1/2, z-1/2' 
 
_cell_length_a    19.5300 
_cell_length_b     6.6694 
_cell_length_c    19.6178 
_cell_angle_alpha  90.000 
_cell_angle_beta  115.989 
_cell_angle_gamma  90.000 
 
_shelx_F_squared_multiplier     1.000 
 
loop_ 
 _refln_index_h 
 _refln_index_k 
 _refln_index_l 
 _refln_F_squared_calc 
 _refln_F_squared_meas 
 _refln_F_squared_sigma 
 _refln_observed_status 
   4   0   0      146.94      121.44      3.79 o 
   6   0   0     6585.91     6114.60    101.69 o 
   8   0   0       15.01       19.91      2.81 o 
  10   0   0      559.80      616.36     12.29 o 
  12   0   0       54.19       55.06      2.18 o 
  14   0   0      142.83      135.76      4.03 o 
  16   0   0      447.66      434.50     13.78 o 
  18   0   0       22.66       13.45      4.86 o 
  20   0   0       45.58       31.90      8.02 o 
  22   0   0        8.20        5.96      9.43 o 
   2   1   0      339.53      316.29     13.97 o 
   3   1   0     6127.87     5573.39    107.82 o 
   4   1   0    10258.15     9450.48    149.48 o 
   5   1   0       80.03      108.43      1.64 o 
   6   1   0     1951.83     1966.78     25.57 o 
   7   1   0      374.05      390.94      5.10 o 
   8   1   0     4375.93     4469.29     61.65 o 
   9   1   0      120.06      118.58      3.63 o 
  10   1   0       21.47       22.85      2.34 o 
  11   1   0       17.10       19.80      1.43 o 
  12   1   0       30.23       30.67      6.00 o 
  13   1   0      117.14      113.53      2.28 o 
  14   1   0       19.46       20.23      1.83 o 
  15   1   0       80.04       87.00      2.92 o 
  16   1   0       82.50       66.98      3.16 o 
  17   1   0       13.36        8.04      2.63 o 
  18   1   0       20.29       14.63      2.81 o 
  19   1   0       17.15       15.64      4.62 o 
  20   1   0       10.84       13.21      5.68 o 
  21   1   0        5.62        5.29      7.10 o 
  22   1   0        9.83       11.32      6.77 o 
   0   2   0     8944.04     7425.97    250.03 o 
   1   2   0       23.20       19.28      1.83 o 
   2   2   0      320.36      265.42      4.82 o 
   3   2   0       38.39       49.41      1.68 o 
   4   2   0       78.59       95.90      2.51 o 
   5   2   0      562.01      599.90     12.00 o 
   6   2   0      357.60      336.58      6.08 o 
   7   2   0      917.73      993.48     15.52 o 
   8   2   0      420.26      453.54      5.73 o 
   9   2   0       94.30       93.91      3.54 o 
  10   2   0     1991.82     2164.11     38.86 o 
  11   2   0      570.66      615.55     10.79 o 
  12   2   0     1215.44     1284.74     29.18 o 
  13   2   0      303.07      306.74     10.92 o 
  14   2   0      665.05      697.32     16.56 o 
  15   2   0      149.22      169.81      6.35 o 
  16   2   0       18.87       13.41      3.13 o 
  17   2   0       32.64       27.20      6.13 o 
  18   2   0        2.96        5.11      4.90 o 
  19   2   0       12.40       13.05      4.89 o 
  20   2   0       33.53       36.07      5.50 o 
  21   2   0       53.27       62.65      6.74 o 
  22   2   0       17.88       25.27      5.92 o 
   1   3   0      856.50      872.15     18.17 o 
   2   3   0      597.57      587.39     11.89 o 
   3   3   0      265.32      282.12      5.35 o 
   4   3   0     1565.46     1629.00     32.23 o 
   5   3   0     1073.71     1068.77     19.04 o 
   6   3   0       38.46       41.60      4.00 o 
   7   3   0      379.95      349.73      6.82 o 
   8   3   0       61.81       65.44      1.93 o 
   9   3   0       45.44       35.82      1.96 o 
  10   3   0     1047.05     1038.37     16.10 o 
  11   3   0      391.04      388.09      8.11 o 
  12   3   0       25.46       26.06      1.93 o 
  13   3   0       35.30       33.28      3.60 o 
  14   3   0       83.65       82.55      3.67 o 
  15   3   0       47.68       38.09      4.92 o 
  16   3   0       59.85       63.46      4.98 o 
  17   3   0      116.66      121.03      5.28 o 
  18   3   0       42.17       49.61      4.56 o 
  19   3   0        4.32        4.91      6.70 o 
  20   3   0       59.60       78.00      7.19 o 
  21   3   0       44.70       55.48      7.12 o 
   0   4   0       87.89       96.39      4.66 o 
   1   4   0      180.24      195.72      5.06 o 
   2   4   0       92.75       87.95      4.25 o 
   3   4   0      142.92      161.60      4.82 o 
   4   4   0       35.69       32.60      2.99 o 
   5   4   0      150.70      173.47      4.23 o 
   6   4   0       56.56       57.77      2.88 o 
   7   4   0       30.57       31.69      2.67 o 
   8   4   0       25.17       20.10      2.31 o 
   9   4   0       83.78       83.01      2.98 o 
  10   4   0     1086.11     1038.20     27.76 o 
  11   4   0      152.91      144.18      8.25 o 
  12   4   0       63.63       60.13      3.11 o 
  13   4   0       34.08       31.31      2.57 o 
  14   4   0       34.78       34.50      3.54 o 
  15   4   0       15.59       14.35      3.65 o 
  16   4   0      154.03      159.05      6.49 o 
  17   4   0       25.17       13.55      5.40 o 
  18   4   0        2.67       -3.21      6.30 o 
  19   4   0       70.06       93.63      7.02 o 
  20   4   0        1.45        7.27      5.95 o 
   1   5   0       11.88       12.63      2.62 o 
   2   5   0      270.41      262.58     11.94 o 
   3   5   0      389.98      358.22     12.91 o 
   4   5   0      331.19      328.83      8.24 o 
   5   5   0       68.46       70.80      3.91 o 
   6   5   0       56.83       43.01      3.74 o 
   7   5   0      243.19      224.44      7.04 o 
   8   5   0       61.24       59.01      8.16 o 
   9   5   0       26.87       23.98      4.04 o 
  10   5   0       90.73       80.86      5.19 o 
  11   5   0      411.99      478.61     19.48 o 
  12   5   0       18.88       14.08      4.27 o 
  13   5   0       20.95       17.50      4.17 o 
  14   5   0        2.06        2.87      3.83 o 
  15   5   0        8.36       13.05      4.86 o 
  16   5   0       11.75        6.83      5.13 o 
  17   5   0       14.65       11.28      5.13 o 
  18   5   0       49.52       62.36      6.78 o 
   0   6   0        4.00        6.89      7.77 o 
   1   6   0      133.31      128.42      8.06 o 
   2   6   0        9.72        6.08      4.27 o 
   3   6   0       12.81       13.81      4.00 o 
   4   6   0      313.22      330.22     15.61 o 
   5   6   0      113.56      110.57     11.72 o 
   6   6   0       55.31       46.84      5.20 o 
   7   6   0      348.55      352.69     13.66 o 
   8   6   0       13.12       11.03      5.24 o 
   9   6   0       90.16      102.49      5.67 o 
  10   6   0        9.35        7.91      4.83 o 
  11   6   0       20.64       16.74      5.38 o 
  12   6   0       33.03       32.27      5.76 o 
  13   6   0        2.33        1.94      4.41 o 
  14   6   0        4.71        5.53      4.43 o 
  15   6   0       38.07       47.25      6.17 o 
  16   6   0        8.27        5.98      6.18 o 
   1   7   0       10.90        7.84      4.83 o 
   2   7   0       29.28       27.75      5.75 o 
   3   7   0      100.13       99.74      5.94 o 
   4   7   0       14.37       15.08      5.16 o 
   5   7   0       19.26       34.51      7.38 o 
   6   7   0       32.04       33.70     10.68 o 
   7   7   0       97.63      110.14      9.12 o 
   8   7   0       20.74       20.15      6.53 o 
   9   7   0       58.09       74.54      8.53 o 
  10   7   0      116.15      110.40      8.23 o 
  11   7   0      164.88      173.96      9.63 o 
  12   7   0       14.64        7.32      6.64 o 
  13   7   0       11.62       11.84     10.13 o 
   0   8   0        0.35        3.00      8.46 o 
   1   8   0        0.41       -3.97      5.95 o 
   2   8   0        6.32       16.91     12.49 o 
   3   8   0       24.99       29.48      6.30 o 
   4   8   0        3.66        8.26      6.19 o 
   5   8   0       27.46       29.18      7.51 o 
   6   8   0       12.76       13.02      6.58 o 
   7   8   0       14.45       21.82      6.75 o 
   8   8   0       15.28       14.40      9.66 o 
 -23   0   1      132.34      168.85     15.78 o 
 -21   0   1       47.88       56.99      9.01 o 
 -19   0   1      496.63      441.16     38.58 o 
 -17   0   1       10.37       10.31      2.45 o 
 -15   0   1      258.54      238.96     13.73 o 
 -13   0   1      164.47      165.00      5.78 o 
 -11   0   1       10.67        9.76      1.47 o 
  -9   0   1     1513.33     1533.06     30.17 o 
  -7   0   1     3067.34     3300.59     60.71 o 
   3   0   1     2777.21     2405.89     38.86 o 
   5   0   1       10.77        3.83      1.60 o 
   7   0   1     1968.49     2080.01     31.77 o 
   9   0   1      172.26      194.56      3.31 o 
  11   0   1      505.66      501.46      9.63 o 
  13   0   1        8.66        7.31      1.62 o 
  15   0   1       17.83       13.94      2.12 o 
  17   0   1       65.62       63.46      3.53 o 
  19   0   1       11.14        5.65      4.73 o 
  21   0   1      294.99      312.15     28.74 o 
 -23   1   1       17.56       14.60      7.16 o 
 -22   1   1       77.34       96.89      8.49 o 
 -21   1   1       31.49       42.04      7.34 o 
 -20   1   1       25.54       24.19      5.65 o 
 -19   1   1        5.36        2.15      3.67 o 
 -18   1   1       16.27       16.08      2.63 o 
 -17   1   1       76.25       70.87      3.68 o 
 -16   1   1       62.46       58.49      5.58 o 
 -15   1   1     1660.68     1697.88     36.41 o 
 -14   1   1      144.88      119.70      2.25 o 
 -13   1   1      213.67      212.55      3.46 o 
 -12   1   1       84.52       83.09      1.85 o 
 -11   1   1      776.24      781.66     11.61 o 
 -10   1   1      122.44      147.78      2.38 o 
  -9   1   1      987.92     1033.47     14.56 o 
  -8   1   1     3488.74     3466.85     49.10 o 
  -7   1   1     1500.13     1432.78     19.63 o 
  -6   1   1     1013.67     1137.44     20.50 o 
  -5   1   1      998.20      774.54     11.76 o 
  -4   1   1     1510.81     1697.68     36.10 o 
  -3   1   1    15383.00    13414.15    395.29 o 
  -2   1   1     2347.46     1831.23    243.73 o 
   1   1   1      394.92      434.89    101.23 o 
   2   1   1     1697.67     1605.65     34.07 o 
   3   1   1     1143.98     1301.93     22.16 o 
   4   1   1     2106.37     1963.73     27.99 o 
   5   1   1      477.83      425.53      5.94 o 
   6   1   1       22.88       27.95      2.32 o 
   7   1   1     2142.25     2142.77     27.41 o 
   8   1   1       30.36       31.01      1.11 o 
   9   1   1     1439.75     1465.55     19.32 o 
  10   1   1      234.37      240.60      3.44 o 
  11   1   1      462.02      437.33      6.19 o 
  12   1   1      302.04      300.70      4.76 o 
  13   1   1     1010.14      929.07     16.05 o 
  14   1   1      384.81      384.03      7.18 o 
  15   1   1       12.36       13.47      2.44 o 
  16   1   1       17.84       14.70      2.36 o 
  17   1   1       27.21       22.25      2.98 o 
  18   1   1      136.92      133.69     10.14 o 
  19   1   1        3.06        6.69      4.76 o 
  20   1   1        9.73        9.71      5.87 o 
  21   1   1       54.54       62.74      7.85 o 
  22   1   1        1.86        0.10      7.93 o 
 -22   2   1       29.04       26.79      8.03 o 
 -21   2   1        4.41       -0.61      4.93 o 
 -20   2   1        4.44        7.53      4.62 o 
 -19   2   1       19.66       16.04      4.22 o 
 -18   2   1      200.27      200.79      6.38 o 
 -17   2   1        5.29        5.48      3.69 o 
 -16   2   1        7.17       11.47      2.82 o 
 -15   2   1      248.15      243.28     10.22 o 
 -14   2   1       57.40       46.05      3.96 o 
 -13   2   1        0.14       -0.89      2.04 o 
 -12   2   1       51.58       50.79      2.02 o 
 -11   2   1        7.10        5.81      1.83 o 
 -10   2   1        3.71        4.58      1.42 o 
  -9   2   1        0.53       -0.71      1.10 o 
  -8   2   1      767.74      794.61     11.97 o 
  -7   2   1     1571.64     1631.16     25.11 o 
  -6   2   1      122.64      149.90      6.12 o 
  -5   2   1      805.43      817.11     15.55 o 
  -4   2   1      540.49      566.26     11.15 o 
  -3   2   1     1663.26     1666.78     30.42 o 
  -2   2   1      917.51      845.53     15.19 o 
  -1   2   1      217.09      194.42      3.94 o 
   0   2   1      120.58      111.94      2.60 o 
   1   2   1      371.58      363.18      7.72 o 
   2   2   1     1401.22     1190.52     23.46 o 
   3   2   1       64.43       79.60      2.77 o 
   4   2   1      242.02      249.96      5.21 o 
   5   2   1      177.61      198.34      4.03 o 
   6   2   1     1962.70     2025.70     31.06 o 
   7   2   1      534.72      599.64     12.43 o 
   8   2   1      483.94      482.78      7.20 o 
   9   2   1      392.80      378.07      5.84 o 
  10   2   1      172.96      170.90      5.91 o 
  11   2   1       51.36       47.63      1.86 o 
  12   2   1       73.94       75.62      3.63 o 
  13   2   1      248.29      244.83      5.16 o 
  14   2   1      101.15      103.16      5.38 o 
  15   2   1       15.59       17.68      3.57 o 
  16   2   1        3.12        2.26      3.31 o 
  17   2   1       78.88       80.84      4.34 o 
  18   2   1       34.45       39.91      4.35 o 
  19   2   1        5.36        7.14      4.54 o 
  20   2   1        1.14       -0.35      5.32 o 
  21   2   1        0.91       -2.22      5.20 o 
 -21   3   1        5.03        7.58      5.74 o 
 -20   3   1       62.38       80.20      5.48 o 
 -19   3   1        0.33        1.99      4.48 o 
 -18   3   1        1.59       -3.00      4.04 o 
 -17   3   1       15.41       15.71      4.16 o 
 -16   3   1        6.93        3.08      3.60 o 
 -15   3   1       75.10       75.88      3.93 o 
 -14   3   1        6.87        2.69      3.25 o 
 -13   3   1      137.34      128.74      8.09 o 
 -12   3   1       10.46       12.04      1.92 o 
 -11   3   1       21.47       20.24      1.54 o 
 -10   3   1       47.28       52.13      1.68 o 
  -9   3   1      245.60      233.13      4.13 o 
  -8   3   1       84.18       95.44      2.19 o 
  -7   3   1     1103.13     1157.01     21.62 o 
  -6   3   1      172.91      209.92      4.10 o 
  -5   3   1      709.90      750.34     13.73 o 
  -4   3   1      355.21      334.82      5.94 o 
  -3   3   1     1664.53     1641.68     30.28 o 
  -2   3   1       20.76       28.05      1.95 o 
  -1   3   1      246.88      250.81      5.34 o 
   0   3   1      405.70      428.31      7.86 o 
   1   3   1     1395.28     1324.22     24.77 o 
   2   3   1     3339.92     3328.61     76.67 o 
   3   3   1     3121.55     3348.02     62.75 o 
   4   3   1      221.58      262.68      6.63 o 
   5   3   1      947.36      907.31     19.13 o 
   6   3   1      269.38      347.11     12.28 o 
   7   3   1      138.14      134.66      3.85 o 
   8   3   1       78.74       87.28      5.27 o 
   9   3   1       13.13       12.48      1.14 o 
  10   3   1      144.74      126.45      2.20 o 
  11   3   1       26.59       23.52      1.89 o 
  12   3   1       88.80       85.73      5.39 o 
  13   3   1       37.18       37.94      2.92 o 
  14   3   1      527.83      581.61     16.19 o 
  15   3   1      127.67      128.32      5.78 o 
  16   3   1        4.22        9.33      3.69 o 
  17   3   1       75.82       70.14      5.36 o 
  18   3   1        8.66        5.79      5.48 o 
  19   3   1       23.81       21.96      5.32 o 
  20   3   1       16.44       16.56      5.28 o 
 -20   4   1        4.82        3.60      5.97 o 
 -19   4   1        5.02        6.05      5.17 o 
 -18   4   1       26.79       34.07      4.70 o 
 -17   4   1       16.23       11.74      5.26 o 
 -16   4   1       11.55        7.89      3.82 o 
 -15   4   1       29.94       17.25      3.49 o 
 -14   4   1        8.82        6.82      3.97 o 
 -13   4   1        7.92        3.69      2.96 o 
 -12   4   1       79.05       79.23      2.06 o 
 -11   4   1      596.49      615.45     15.23 o 
 -10   4   1       91.13       89.42      5.46 o 
  -9   4   1       18.28       18.09      3.02 o 
  -8   4   1       43.70       50.78      3.20 o 
  -7   4   1       12.74        8.74      2.26 o 
  -6   4   1      220.31      214.63      4.61 o 
  -5   4   1      403.92      388.28      7.89 o 
  -4   4   1      105.21      105.05      3.58 o 
  -3   4   1      127.53      120.33      3.30 o 
  -2   4   1      164.11      171.14      6.57 o 
  -1   4   1      260.26      272.51      5.17 o 
   0   4   1      407.29      396.83      8.24 o 
   1   4   1       68.81       74.91      4.86 o 
   2   4   1       77.68       94.95      3.02 o 
   3   4   1       54.70       67.16      3.05 o 
   4   4   1      174.48      173.07      3.78 o 
   5   4   1        1.28        2.90      2.22 o 
   6   4   1      560.78      561.08     12.13 o 
   7   4   1      167.29      155.76      4.06 o 
   8   4   1      105.49      112.79      3.32 o 
   9   4   1      102.36      102.55      2.48 o 
  10   4   1      136.41      123.19      3.35 o 
  11   4   1      649.66      682.77     13.40 o 
  12   4   1       47.35       40.77      1.87 o 
  13   4   1       72.00       70.78      3.20 o 
  14   4   1       48.77       57.00      3.15 o 
  15   4   1       66.54       72.38      4.71 o 
  16   4   1        7.47        8.97      4.58 o 
  17   4   1      151.54      181.80      7.54 o 
  18   4   1       58.55       77.26      6.01 o 
  19   4   1        1.82        5.21      5.71 o 
 -19   5   1       25.80       34.03      7.48 o 
 -18   5   1        4.10        8.19      5.24 o 
 -17   5   1       12.31       14.42      5.85 o 
 -16   5   1       53.32       64.37      4.82 o 
 -15   5   1       16.37       17.15      5.01 o 
 -14   5   1        7.30        9.29      4.22 o 
 -13   5   1        7.62        8.96      4.29 o 
 -12   5   1      277.96      279.61      8.25 o 
 -11   5   1       32.63       26.51      2.99 o 
 -10   5   1       62.53       60.94      7.10 o 
  -9   5   1       27.61       22.14      4.00 o 
  -8   5   1        1.28        2.54      4.17 o 
  -7   5   1       82.52       81.41      4.95 o 
  -6   5   1       99.54       95.79      4.77 o 
  -5   5   1      692.99      677.93     16.06 o 
  -4   5   1       39.31       33.71      2.73 o 
  -3   5   1       85.78       86.73      3.65 o 
  -2   5   1       24.81       24.87      2.55 o 
  -1   5   1      119.89      111.96      3.24 o 
   0   5   1       42.02       42.02      2.49 o 
   1   5   1       93.82       96.67      4.75 o 
   2   5   1       90.47       94.31      4.97 o 
   3   5   1      940.39      892.61     26.86 o 
   4   5   1      270.79      262.28      6.87 o 
   5   5   1      142.65      147.90      4.86 o 
   6   5   1      287.83      293.83     12.09 o 
   7   5   1       47.46       53.71      4.56 o 
   8   5   1       57.25       49.80      7.80 o 
   9   5   1      130.69      134.25      7.85 o 
  10   5   1       43.39       39.08      3.33 o 
  11   5   1      143.24      136.58      4.60 o 
  12   5   1       41.83       42.76      4.39 o 
  13   5   1       17.56       13.42      3.98 o 
  14   5   1       55.85       66.81      4.78 o 
  15   5   1       19.04       20.92      5.01 o 
  16   5   1       19.96       22.26      5.58 o 
  17   5   1       15.93       22.01      5.05 o 
  18   5   1       12.74        9.92      5.36 o 
 -16   6   1        2.45        3.77      4.79 o 
 -15   6   1       12.31        8.73      4.43 o 
 -14   6   1       78.45       92.34      5.45 o 
 -13   6   1       68.64       71.44      5.35 o 
 -12   6   1       41.18       42.31      6.65 o 
 -11   6   1       18.04       15.96      5.31 o 
 -10   6   1       20.59       18.64      5.56 o 
  -9   6   1        7.02        7.53      4.62 o 
  -8   6   1      141.16      128.69      5.82 o 
  -7   6   1       65.14       61.84      5.46 o 
  -6   6   1       60.23       55.01      5.26 o 
  -5   6   1       39.17       34.06      6.08 o 
  -4   6   1      790.43      741.73     30.32 o 
  -3   6   1       55.24       58.51      4.41 o 
  -2   6   1       60.66       68.52      5.04 o 
  -1   6   1      345.22      330.90      9.68 o 
   0   6   1       23.46       28.39      5.49 o 
   1   6   1      531.30      555.42     16.04 o 
   2   6   1      702.64      709.38     21.64 o 
   3   6   1       16.36       17.87      4.68 o 
   4   6   1      222.36      218.06      9.80 o 
   5   6   1      114.05      109.02      7.41 o 
   6   6   1       38.95       41.81      5.20 o 
   7   6   1      179.00      169.55      6.38 o 
   8   6   1       87.50       94.49      5.44 o 
   9   6   1       46.47       49.68      5.75 o 
  10   6   1      174.07      172.31      8.09 o 
  11   6   1       21.21       21.63      5.51 o 
  12   6   1       28.61       24.91      6.69 o 
  13   6   1       32.11       30.46      4.53 o 
  14   6   1        7.20        5.49      5.22 o 
  15   6   1       15.57       18.54      6.87 o 
 -13   7   1       27.44       25.36      7.10 o 
 -12   7   1       33.21       25.88      6.67 o 
 -11   7   1       12.59        8.91      8.84 o 
 -10   7   1       20.71       21.43      6.17 o 
  -9   7   1       47.32       51.99      7.03 o 
  -8   7   1        5.49        6.02      5.57 o 
  -7   7   1        6.01       12.27      7.50 o 
  -6   7   1       40.81       47.32      7.75 o 
  -5   7   1        9.31       10.03     10.38 o 
  -4   7   1       21.44       19.45      5.12 o 
  -3   7   1       10.02       14.50      5.82 o 
  -2   7   1       33.60       33.71      5.82 o 
  -1   7   1        4.15        8.31      5.67 o 
   0   7   1        6.05        5.09      5.64 o 
   1   7   1       97.16      101.11      5.80 o 
   2   7   1       31.17       36.11      5.91 o 
   3   7   1        1.16        0.39      5.03 o 
   4   7   1       51.07       65.47      6.41 o 
   5   7   1      199.51      207.95      8.65 o 
   6   7   1       15.93       13.42     10.69 o 
   7   7   1        7.69       11.42      7.79 o 
   8   7   1       31.65       33.68      6.00 o 
   9   7   1       17.22       13.82      6.04 o 
  10   7   1      121.79      116.15      8.46 o 
  11   7   1        4.69        7.47      7.38 o 
  12   7   1       28.33       28.63      7.96 o 
  -8   8   1        6.60        8.59      7.78 o 
  -7   8   1       20.19       27.47      6.78 o 
  -6   8   1        4.92        5.76      6.48 o 
  -5   8   1       23.18       36.11      7.60 o 
  -4   8   1        7.98        4.76      6.15 o 
  -3   8   1       76.12       77.56      6.86 o 
  -2   8   1       23.55       31.13      9.29 o 
  -1   8   1       73.44       83.22      7.82 o 
   0   8   1        1.53        0.31      6.01 o 
   1   8   1        1.61       -1.32     12.07 o 
   2   8   1        5.37        5.88      6.08 o 
   3   8   1        1.03       -3.88      6.15 o 
   4   8   1        3.29        3.75      7.13 o 
   5   8   1       48.65       59.40      6.92 o 
   6   8   1        2.68        5.20      6.55 o 
   7   8   1       20.77       17.83      7.84 o 
   8   8   1        6.79        2.68      9.57 o 
 -22   0   2      107.50      115.59     10.81 o 
 -20   0   2       13.46       10.21      4.98 o 
 -18   0   2      135.03      133.30      7.70 o 
 -16   0   2       15.20       16.34      4.61 o 
 -14   0   2      103.86      104.70      8.59 o 
 -12   0   2       90.35       88.68      3.44 o 
 -10   0   2     2099.92     2106.94     42.69 o 
  -8   0   2    11052.83    11137.00    226.59 o 
  -4   0   2     2318.44     2112.71     46.84 o 
   2   0   2      305.77      257.33      3.67 o 
   4   0   2     7374.38     6696.97    100.61 o 
   6   0   2    10968.37    11229.29    197.63 o 
   8   0   2      177.24      214.42      3.76 o 
  10   0   2      642.67      744.81     13.45 o 
  12   0   2      147.49      163.51      3.17 o 
  14   0   2      620.16      600.41     16.31 o 
  16   0   2      483.56      452.79     14.29 o 
  18   0   2       20.66       13.07      6.51 o 
  20   0   2       12.85       16.62     37.43 o 
 -23   1   2        8.18        5.16      7.10 o 
 -22   1   2        1.69        7.84      7.44 o 
 -21   1   2       25.97       15.56      5.94 o 
 -20   1   2       18.51       15.58      7.66 o 
 -19   1   2       66.29       51.72      3.44 o 
 -18   1   2        1.38        0.98      2.89 o 
 -17   1   2       97.36       91.86      3.50 o 
 -16   1   2       59.24       49.20      2.29 o 
 -15   1   2       25.51       24.41      2.68 o 
 -14   1   2     1442.87     1520.53     29.80 o 
 -13   1   2       77.23       77.21      2.47 o 
 -12   1   2       16.58       14.59      1.29 o 
 -11   1   2      206.75      231.05      5.47 o 
 -10   1   2      247.47      242.38      3.35 o 
  -9   1   2     1299.89     1680.91     51.71 o 
  -8   1   2      207.33      145.51      2.11 o 
  -7   1   2      216.27      207.21      2.94 o 
  -6   1   2       22.70       31.65      0.87 o 
  -5   1   2      364.46      347.16      5.41 o 
  -4   1   2    12036.00    11500.24    217.25 o 
  -3   1   2    14708.42    12533.99    602.13 o 
  -1   1   2     3818.12     2935.70    415.54 o 
   0   1   2      855.58      754.87     23.99 o 
   1   1   2      494.71      530.43     11.31 o 
   2   1   2       46.28       50.17      0.97 o 
   3   1   2      840.50      747.13     10.70 o 
   4   1   2      579.62      530.95      6.62 o 
   5   1   2      227.24      199.63      2.46 o 
   6   1   2     2596.78     2563.09     30.67 o 
   7   1   2      569.31      577.13      7.09 o 
   8   1   2      103.30      123.26      2.44 o 
   9   1   2       71.42       70.13      1.49 o 
  10   1   2      254.98      236.84      4.44 o 
  11   1   2       76.52       75.79      1.74 o 
  12   1   2        2.50        1.44      1.49 o 
  13   1   2      679.98      686.08     13.41 o 
  14   1   2       16.86       14.26      2.03 o 
  15   1   2       17.89       18.75      2.76 o 
  16   1   2        1.34        0.43      2.74 o 
  17   1   2        0.21       -1.23      4.08 o 
  18   1   2       11.96       11.79      4.19 o 
  19   1   2       30.41       31.73      5.14 o 
  20   1   2        3.96       19.10     32.17 o 
  21   1   2        2.40        3.40      7.49 o 
 -22   2   2       33.83       28.73      6.75 o 
 -21   2   2       12.59       11.20      6.25 o 
 -20   2   2       17.00       17.08      4.50 o 
 -19   2   2        8.12        6.52      4.34 o 
 -18   2   2        3.45        3.92      3.87 o 
 -17   2   2        2.07        0.53      2.89 o 
 -16   2   2       69.88       64.20      3.46 o 
 -15   2   2      386.89      389.10     10.43 o 
 -14   2   2       49.36       45.56      2.84 o 
 -13   2   2      456.97      461.02     15.31 o 
 -12   2   2        3.91        1.15      1.74 o 
 -11   2   2       65.87       53.78      1.98 o 
 -10   2   2       38.26       40.64      1.79 o 
  -9   2   2      175.44      190.86      6.56 o 
  -8   2   2      799.03      862.58     15.46 o 
  -7   2   2      635.78      693.88     10.36 o 
  -6   2   2     1629.94     1689.10     31.85 o 
  -5   2   2      514.25      550.83      9.79 o 
  -4   2   2      741.85      693.82     14.34 o 
  -3   2   2      871.87      852.50     15.55 o 
  -2   2   2     7263.38     6627.72    124.53 o 
  -1   2   2      261.52      256.31      5.23 o 
   0   2   2      113.89       90.54      2.28 o 
   1   2   2      371.42      370.06      9.27 o 
   2   2   2     1508.38     1519.80     26.29 o 
   3   2   2      169.67      191.36      4.75 o 
   4   2   2     1435.06     1513.65     29.60 o 
   5   2   2      553.79      578.11      9.35 o 
   6   2   2        0.66        0.46      0.81 o 
   7   2   2      281.91      337.89      7.31 o 
   8   2   2      961.16      979.80     13.27 o 
   9   2   2      111.00      106.24      1.94 o 
  10   2   2       34.76       34.07      1.59 o 
  11   2   2      260.89      276.55      5.92 o 
  12   2   2       13.62       10.45      1.84 o 
  13   2   2      189.84      154.15     10.71 o 
  14   2   2     1143.22     1180.10     30.68 o 
  15   2   2       24.36       17.47      3.26 o 
  16   2   2        7.90        4.79      3.48 o 
  17   2   2       82.05       93.70      4.61 o 
  18   2   2       27.84       31.19      6.22 o 
  19   2   2       25.33       19.49      5.84 o 
  20   2   2       13.41       10.83      6.22 o 
  21   2   2       16.01       16.22      8.00 o 
 -22   3   2       45.28       57.24      5.89 o 
 -21   3   2        1.39       -3.13      4.98 o 
 -20   3   2        4.00        5.45      7.20 o 
 -19   3   2        8.36       10.12      4.32 o 
 -18   3   2       99.66      104.45      5.76 o 
 -17   3   2       12.33        8.80      4.37 o 
 -16   3   2      304.40      317.59     10.90 o 
 -15   3   2      173.36      182.93      5.59 o 
 -14   3   2       70.82       66.13      4.71 o 
 -13   3   2       72.03       60.55      6.28 o 
 -12   3   2      463.82      455.32      9.32 o 
 -11   3   2      164.72      153.80      3.13 o 
 -10   3   2       41.79       44.59      2.27 o 
  -9   3   2      250.64      249.06      4.19 o 
  -8   3   2       73.34       85.92      2.61 o 
  -7   3   2      135.08      130.73      2.99 o 
  -6   3   2      473.75      484.09      8.74 o 
  -5   3   2      385.46      401.88      7.26 o 
  -4   3   2      844.79      908.61     16.68 o 
  -3   3   2      463.71      490.78      8.95 o 
  -2   3   2      655.83      640.09     11.16 o 
  -1   3   2      112.73      113.26      2.81 o 
   0   3   2      360.09      380.57      7.31 o 
   1   3   2      526.49      667.54     20.50 o 
   2   3   2      137.12      144.96      3.40 o 
   3   3   2     1235.47     1429.80     32.78 o 
   4   3   2      230.74      265.73      6.89 o 
   5   3   2       40.00       38.69      1.81 o 
   6   3   2      435.35      446.91      7.77 o 
   7   3   2      871.60      953.40     17.07 o 
   8   3   2      131.50      135.00      5.30 o 
   9   3   2      748.58      756.14     13.12 o 
  10   3   2       99.17       89.99      2.57 o 
  11   3   2       66.06       66.19      2.54 o 
  12   3   2       52.52       45.75      3.40 o 
  13   3   2       28.65       27.79      2.54 o 
  14   3   2       43.93       29.94      3.69 o 
  15   3   2       92.04       95.36      4.56 o 
  16   3   2      127.26      139.24      7.57 o 
  17   3   2        4.30        5.23      4.24 o 
  18   3   2       16.72       18.30      4.70 o 
  19   3   2       11.01       11.43      5.45 o 
  20   3   2       11.81        9.71      6.71 o 
 -20   4   2       12.47       11.04      5.43 o 
 -19   4   2        4.87        6.38      4.64 o 
 -18   4   2       10.84       13.29      4.95 o 
 -17   4   2        2.89        4.41      4.26 o 
 -16   4   2        2.98       -0.13      4.53 o 
 -15   4   2       65.84       64.84      3.74 o 
 -14   4   2        2.49        3.01      4.22 o 
 -13   4   2       55.52       45.52      3.55 o 
 -12   4   2     1115.96     1137.44     22.89 o 
 -11   4   2      250.66      242.50     22.31 o 
 -10   4   2       46.48       39.17      1.85 o 
  -9   4   2      156.61      144.26      4.13 o 
  -8   4   2      140.60      119.99      3.76 o 
  -7   4   2       88.28       85.96      2.85 o 
  -6   4   2       84.88       78.81      2.84 o 
  -5   4   2      250.44      281.88      6.79 o 
  -4   4   2      168.38      193.23      4.88 o 
  -3   4   2      185.02      158.38      3.54 o 
  -2   4   2       14.81        6.01      2.25 o 
  -1   4   2      103.37      102.02      3.03 o 
   0   4   2       74.13       84.16      2.40 o 
   1   4   2      490.80      516.93     13.63 o 
   2   4   2       55.05       59.30      2.80 o 
   3   4   2       24.84       24.28      2.42 o 
   4   4   2       51.23       64.33      3.02 o 
   5   4   2       35.30       34.92      3.23 o 
   6   4   2      766.78      797.68     17.44 o 
   7   4   2       71.45       65.34      2.87 o 
   8   4   2      152.13      155.04      3.67 o 
   9   4   2     1073.08     1060.51     28.84 o 
  10   4   2      251.07      262.78      7.52 o 
  11   4   2      307.86      313.72      6.18 o 
  12   4   2        0.90        0.76      1.61 o 
  13   4   2       14.28       11.05      3.29 o 
  14   4   2      132.26      142.42      4.72 o 
  15   4   2       58.37       50.12      4.71 o 
  16   4   2       85.02      105.14      6.12 o 
  17   4   2        1.99        2.12      5.89 o 
  18   4   2       11.31        9.77      5.52 o 
  19   4   2        5.16       -0.32      6.06 o 
 -19   5   2       26.30       31.36      5.97 o 
 -18   5   2       48.01       53.71      5.09 o 
 -17   5   2        5.98        5.39      5.51 o 
 -16   5   2       37.51       47.52      5.37 o 
 -15   5   2       37.68       38.17      4.25 o 
 -14   5   2        0.33       -0.66      3.64 o 
 -13   5   2      145.62      161.66      5.75 o 
 -12   5   2       16.72       13.69      3.24 o 
 -11   5   2       51.56       50.19      2.45 o 
 -10   5   2      389.04      376.98     11.26 o 
  -9   5   2       31.15       37.32      4.68 o 
  -8   5   2       99.43       93.75      5.03 o 
  -7   5   2      158.10      161.21      6.06 o 
  -6   5   2      712.40      704.84     21.36 o 
  -5   5   2       53.82       55.60      3.15 o 
  -4   5   2      528.65      523.01     11.77 o 
  -3   5   2      259.61      242.76      8.50 o 
  -2   5   2       13.36       12.53      2.46 o 
  -1   5   2      150.69      126.76      8.37 o 
   0   5   2      136.52      133.87      4.94 o 
   1   5   2      460.68      417.34      9.97 o 
   2   5   2        9.53        5.59      2.35 o 
   3   5   2      306.28      267.63      7.66 o 
   4   5   2      346.19      341.82      8.10 o 
   5   5   2      662.84      625.52     21.46 o 
   6   5   2       89.30       80.29      5.06 o 
   7   5   2      105.22      105.40      7.04 o 
   8   5   2       21.29       16.64      4.57 o 
   9   5   2      245.20      277.29      8.20 o 
  10   5   2      436.54      440.83     15.00 o 
  11   5   2        8.09        6.96      2.47 o 
  12   5   2       29.14       21.08      3.86 o 
  13   5   2       24.55       31.51      4.45 o 
  14   5   2        1.27        1.74      4.56 o 
  15   5   2       13.33       11.81      5.64 o 
  16   5   2        5.03        2.47      5.28 o 
  17   5   2       82.34       99.27      7.22 o 
 -17   6   2        6.96       -1.55     10.00 o 
 -16   6   2        0.57        1.54      6.71 o 
 -15   6   2       75.73       78.53      5.53 o 
 -14   6   2       12.74       18.26      4.72 o 
 -13   6   2       47.97       60.36      6.82 o 
 -12   6   2      378.37      381.72     15.09 o 
 -11   6   2       15.15       16.11      5.24 o 
 -10   6   2       32.55       27.78      4.98 o 
  -9   6   2       37.38       31.84      4.75 o 
  -8   6   2       29.34       30.30      4.58 o 
  -7   6   2        8.41        9.24      4.95 o 
  -6   6   2        7.04        4.68      4.17 o 
  -5   6   2      403.05      385.44     17.27 o 
  -4   6   2      155.37      150.35      8.01 o 
  -3   6   2      957.44      961.74     29.25 o 
  -2   6   2       22.21       24.58      4.02 o 
  -1   6   2      226.82      236.10     15.99 o 
   0   6   2       43.65       42.11      4.81 o 
   1   6   2      383.11      394.11     11.57 o 
   2   6   2       14.69       11.37      4.00 o 
   3   6   2      432.35      485.49     32.14 o 
   4   6   2       26.80       33.50      6.09 o 
   5   6   2       54.05       56.18      6.63 o 
   6   6   2        5.77        9.46      5.00 o 
   7   6   2      189.44      187.43      7.28 o 
   8   6   2       26.84       23.37      5.54 o 
   9   6   2       50.71       39.01      5.04 o 
  10   6   2       11.52       13.21      5.95 o 
  11   6   2       48.68       47.51      5.83 o 
  12   6   2        3.99        8.24      6.71 o 
  13   6   2       23.82       21.98      4.65 o 
  14   6   2       38.92       35.79      6.14 o 
  15   6   2        1.06        3.23      4.94 o 
 -13   7   2       19.12       22.27      6.89 o 
 -12   7   2       10.42        9.69      6.57 o 
 -11   7   2       74.46       80.62      7.93 o 
 -10   7   2       31.95       26.90      6.07 o 
  -9   7   2       25.80       32.99      6.76 o 
  -8   7   2       49.04       50.68      5.82 o 
  -7   7   2        7.15        7.41     10.32 o 
  -6   7   2      112.20      107.92      8.63 o 
  -5   7   2        8.73       10.13      6.00 o 
  -4   7   2       50.92       58.46      5.52 o 
  -3   7   2      125.98      129.70      9.35 o 
  -2   7   2        6.42        8.57      4.92 o 
  -1   7   2       31.05       31.51      5.84 o 
   0   7   2       12.82       17.57      4.92 o 
   1   7   2        5.09        7.45      5.63 o 
   2   7   2        1.22       -2.12      4.93 o 
   3   7   2      251.63      271.73      9.49 o 
   4   7   2       37.31       42.72      5.48 o 
   5   7   2      568.99      620.36     24.18 o 
   6   7   2        2.45        3.71      7.60 o 
   7   7   2       33.83       32.18     11.35 o 
   8   7   2       58.03       69.81      6.48 o 
   9   7   2       31.94       32.93      8.64 o 
  10   7   2       12.84        7.28      7.27 o 
  11   7   2       28.61       26.51      7.82 o 
  12   7   2        4.77        5.40      6.74 o 
  -8   8   2        6.46        8.80      6.75 o 
  -7   8   2       15.04       23.28      6.71 o 
  -6   8   2       22.48       24.82      7.63 o 
  -5   8   2        9.26        9.01      6.25 o 
  -4   8   2        5.21        0.19      6.52 o 
  -3   8   2        1.72        2.84      8.57 o 
  -2   8   2       11.95       14.59      6.11 o 
  -1   8   2        5.62        7.36      5.98 o 
   0   8   2       33.90       42.24      6.36 o 
   1   8   2        9.28        2.56     12.07 o 
   2   8   2       13.45       14.46      6.15 o 
   3   8   2       14.45       12.58      6.19 o 
   4   8   2        1.14        3.76      6.23 o 
   5   8   2        1.58       -2.49      6.39 o 
   6   8   2       23.75       26.72      7.74 o 
   7   8   2       48.13       42.32      9.82 o 
 -23   0   3        3.84        7.50      9.38 o 
 -21   0   3       21.95        9.03      7.87 o 
 -19   0   3        9.89       10.11      4.18 o 
 -17   0   3      358.34      331.43     12.51 o 
 -15   0   3      323.99      332.95     11.79 o 
 -13   0   3     1817.81     1828.73     39.03 o 
 -11   0   3     3210.54     3505.97     70.57 o 
  -9   0   3     1121.04     1125.28     25.23 o 
  -7   0   3     1783.63     1754.46     35.51 o 
  -5   0   3    17032.18    15105.11    401.45 o 
  -3   0   3       62.50       55.32      3.22 o 
   1   0   3     3044.47     2735.57     44.75 o 
   3   0   3        2.98        1.86      0.97 o 
   5   0   3       37.47       33.78      1.24 o 
   7   0   3     1405.69     1388.88     19.35 o 
   9   0   3      732.88      661.11     10.86 o 
  11   0   3     1010.10     1047.55     22.31 o 
  13   0   3       63.66       61.21      3.39 o 
  15   0   3       96.66      105.55      4.15 o 
  17   0   3       24.42       26.21      4.24 o 
  19   0   3       21.67       35.55      8.17 o 
  21   0   3       54.03       59.30     10.48 o 
 -23   1   3        0.28       -0.21      6.73 o 
 -22   1   3       20.43       11.77      6.29 o 
 -21   1   3       44.65       37.92      5.98 o 
 -20   1   3        5.56        4.75      4.47 o 
 -19   1   3       22.52       19.74      2.80 o 
 -18   1   3       11.31        9.09      2.47 o 
 -17   1   3      596.96      548.95     15.84 o 
 -16   1   3      116.74      102.94      5.57 o 
 -15   1   3      184.96      186.11      6.47 o 
 -14   1   3      276.32      293.28     14.78 o 
 -13   1   3       24.72       21.07      1.37 o 
 -12   1   3      624.11      587.73      7.95 o 
 -11   1   3     1128.71     1190.40     15.85 o 
 -10   1   3      409.92      422.67      5.43 o 
  -9   1   3     9047.58     9375.66    130.87 o 
  -8   1   3     3571.29     3509.90     48.47 o 
  -7   1   3     2819.98     2616.63     36.94 o 
  -6   1   3     2559.97     2381.23     36.44 o 
  -5   1   3     2272.51     2029.06     30.66 o 
  -4   1   3      322.25      320.24      5.10 o 
  -3   1   3       99.11       94.62      1.88 o 
  -2   1   3     2444.29     2790.91     69.90 o 
   0   1   3     4680.57     4347.33     70.78 o 
   1   1   3      907.81     1056.57     14.02 o 
   2   1   3      821.22      774.97      9.75 o 
   3   1   3        0.00        1.04      0.61 o 
   4   1   3      565.56      560.55      7.11 o 
   5   1   3      331.73      320.55      4.15 o 
   6   1   3      425.16      430.60      5.35 o 
   7   1   3      102.96       87.58      1.51 o 
   8   1   3      276.22      307.11      8.24 o 
   9   1   3       74.65       78.09      1.55 o 
  10   1   3      448.60      435.02      5.48 o 
  11   1   3     1701.99     1762.81     27.92 o 
  12   1   3       35.20       31.09      1.64 o 
  13   1   3      166.15      146.66      3.19 o 
  14   1   3       32.40       28.59      2.28 o 
  15   1   3       19.39       23.15      3.04 o 
  16   1   3       98.14       99.33      6.88 o 
  17   1   3      258.81      274.69     13.11 o 
  18   1   3       12.38       10.98      5.23 o 
  19   1   3       95.31      106.10      6.08 o 
  20   1   3       57.23       73.57      6.82 o 
  21   1   3       57.37       76.11      6.94 o 
 -23   2   3       45.81       53.43      8.65 o 
 -22   2   3       13.42       18.75      6.75 o 
 -21   2   3       53.78       56.86      6.57 o 
 -20   2   3        2.19       -0.19      6.29 o 
 -19   2   3       34.32       35.89      4.32 o 
 -18   2   3       11.35       12.45      3.13 o 
 -17   2   3      715.82      683.58     19.79 o 
 -16   2   3      149.88      148.58      4.92 o 
 -15   2   3       16.84       15.58      3.37 o 
 -14   2   3      581.39      543.85     12.61 o 
 -13   2   3      219.68      220.66      5.37 o 
 -12   2   3      150.60      164.45      4.63 o 
 -11   2   3      134.62      128.36      3.25 o 
 -10   2   3      284.66      303.05      5.55 o 
  -9   2   3       67.89       62.94      1.67 o 
  -8   2   3      199.02      249.04      7.41 o 
  -7   2   3      684.75      724.30     12.19 o 
  -6   2   3       52.72       59.43      1.92 o 
  -5   2   3     1254.53     1230.38     23.94 o 
  -4   2   3     1340.96     1330.79     22.26 o 
  -3   2   3      638.25      616.90     10.51 o 
  -2   2   3     2371.50     2201.93     42.50 o 
  -1   2   3      749.92      797.05     14.48 o 
   0   2   3      236.40      250.68      6.13 o 
   1   2   3       48.15       55.79      1.93 o 
   2   2   3      955.34      871.60     15.67 o 
   3   2   3      250.43      250.26      3.97 o 
   4   2   3      265.18      275.06      4.79 o 
   5   2   3      264.10      277.55      4.61 o 
   6   2   3       49.93       49.10      1.64 o 
   7   2   3      505.14      545.47      7.74 o 
   8   2   3      452.20      472.05      6.33 o 
   9   2   3        4.37        3.49      1.37 o 
  10   2   3        0.99        1.61      1.47 o 
  11   2   3       12.92        8.50      1.66 o 
  12   2   3      664.25      698.80     17.55 o 
  13   2   3       19.28       14.31      2.29 o 
  14   2   3      229.52      223.58      7.89 o 
  15   2   3        3.63        3.13      4.66 o 
  16   2   3       35.63       31.10      4.28 o 
  17   2   3        6.33        1.45      4.09 o 
  18   2   3        4.33        0.91      4.46 o 
  19   2   3        0.15        6.42     20.74 o 
  20   2   3        1.45        2.03      5.74 o 
 -22   3   3        4.49        2.91      7.03 o 
 -21   3   3        9.36        7.66      4.84 o 
 -20   3   3        2.05        2.49      4.42 o 
 -19   3   3       40.83       34.44      4.26 o 
 -18   3   3       18.86       19.57      4.66 o 
 -17   3   3       76.95       67.73      5.48 o 
 -16   3   3       41.11       38.87      3.28 o 
 -15   3   3      111.95       99.74      4.07 o 
 -14   3   3       48.97       48.83      3.30 o 
 -13   3   3       61.00       56.18      3.93 o 
 -12   3   3       80.40       83.82      3.71 o 
 -11   3   3       50.91       46.55      1.75 o 
 -10   3   3      626.40      625.30     11.98 o 
  -9   3   3       13.16       14.20      1.73 o 
  -8   3   3      359.12      334.35      6.09 o 
  -7   3   3      321.67      345.15      7.47 o 
  -6   3   3      233.63      247.21      4.82 o 
  -5   3   3      161.68      170.32      3.75 o 
  -4   3   3      853.85     1049.74     27.52 o 
  -3   3   3      398.12      407.56      7.51 o 
  -2   3   3      288.13      289.81      7.22 o 
  -1   3   3     2308.13     2279.33     51.85 o 
   0   3   3       43.90       60.25      2.05 o 
   1   3   3     2467.76     2630.14     49.54 o 
   2   3   3     4519.30     4720.64    105.79 o 
   3   3   3      471.25      486.42      8.87 o 
   4   3   3      589.60      647.82     11.36 o 
   5   3   3      119.06      150.96      4.69 o 
   6   3   3      109.85      125.13      2.78 o 
   7   3   3      270.28      271.66      5.00 o 
   8   3   3       17.71       19.25      1.20 o 
   9   3   3      284.77      275.84      4.54 o 
  10   3   3      186.78      191.72      3.85 o 
  11   3   3      210.84      213.52      3.97 o 
  12   3   3       66.43       69.38      3.26 o 
  13   3   3       10.96       12.61      2.77 o 
  14   3   3       47.35       54.15      6.06 o 
  15   3   3        2.72        2.98      4.02 o 
  16   3   3       76.47       87.32      5.09 o 
  17   3   3       13.36       17.70      6.27 o 
  18   3   3       23.07       20.82      5.35 o 
  19   3   3       29.85       26.35      5.75 o 
 -21   4   3       38.45       46.67      6.55 o 
 -20   4   3        5.79        7.85      4.87 o 
 -19   4   3       32.69       23.79      4.52 o 
 -18   4   3        1.23       -0.98      4.70 o 
 -17   4   3       76.27       73.62      4.51 o 
 -16   4   3        6.64        6.15      4.73 o 
 -15   4   3       81.28       80.50      3.74 o 
 -14   4   3       23.05       22.00      4.05 o 
 -13   4   3       43.65       41.08      4.43 o 
 -12   4   3      784.38      789.05     20.41 o 
 -11   4   3      123.75      113.57      3.65 o 
 -10   4   3      453.06      449.82      8.96 o 
  -9   4   3       21.91       22.54      3.05 o 
  -8   4   3       14.63       15.21      2.56 o 
  -7   4   3      347.85      334.65      7.01 o 
  -6   4   3       32.83       28.62      2.90 o 
  -5   4   3      767.62      787.73     15.62 o 
  -4   4   3      238.72      269.89      6.50 o 
  -3   4   3      234.68      228.94      5.15 o 
  -2   4   3       46.24       48.05      2.82 o 
  -1   4   3      143.48      142.54      3.61 o 
   0   4   3      126.68      114.72      2.77 o 
   1   4   3      211.38      242.19      6.18 o 
   2   4   3        6.80        5.18      2.03 o 
   3   4   3       21.46       25.55      2.94 o 
   4   4   3      347.08      324.85      7.47 o 
   5   4   3        4.52        4.70      2.30 o 
   6   4   3       18.28       16.36      1.94 o 
   7   4   3       43.16       39.26      2.56 o 
   8   4   3       94.20       88.30      3.08 o 
   9   4   3       19.07       15.04      1.70 o 
  10   4   3      123.52      120.22     10.53 o 
  11   4   3       94.50       81.67      3.85 o 
  12   4   3      180.47      170.13      5.23 o 
  13   4   3       11.55        7.80      2.80 o 
  14   4   3       33.19       34.53      4.41 o 
  15   4   3       20.20       22.05      4.30 o 
  16   4   3       26.15       24.72      5.12 o 
  17   4   3        3.08        1.88      5.47 o 
  18   4   3       34.29       41.54      5.98 o 
 -19   5   3       48.87       47.75      7.33 o 
 -18   5   3       71.56       76.96      5.19 o 
 -17   5   3        2.09        2.79      4.66 o 
 -16   5   3       10.01       11.08      4.54 o 
 -15   5   3       12.45       15.34      3.76 o 
 -14   5   3       12.08       12.05      3.51 o 
 -13   5   3      173.00      165.38      5.74 o 
 -12   5   3       17.43       22.08      3.98 o 
 -11   5   3      148.30      131.44      4.74 o 
 -10   5   3        2.77        0.99      3.94 o 
  -9   5   3       63.44       63.49      9.25 o 
  -8   5   3       59.94       61.38      4.76 o 
  -7   5   3       15.06       16.93      3.57 o 
  -6   5   3      703.51      664.51     20.00 o 
  -5   5   3        5.53        4.78      2.62 o 
  -4   5   3       12.03       12.20      2.40 o 
  -3   5   3      261.57      249.47      8.29 o 
  -2   5   3      567.78      530.42     12.19 o 
  -1   5   3       44.89       42.49      2.52 o 
   0   5   3      123.42      109.88      4.78 o 
   1   5   3      163.58      182.53      7.06 o 
   2   5   3       75.49       67.89      3.39 o 
   3   5   3      448.78      436.12     14.63 o 
   4   5   3      106.06      112.85      4.01 o 
   5   5   3       82.50       78.65      3.68 o 
   6   5   3       16.10       19.63      2.98 o 
   7   5   3       24.70       21.21      3.18 o 
   8   5   3       86.53       78.05      6.01 o 
   9   5   3      108.76      110.73      6.66 o 
  10   5   3       22.11       13.76      3.04 o 
  11   5   3        7.37        7.68      2.00 o 
  12   5   3       72.91       73.33      4.73 o 
  13   5   3        4.66        4.30      4.16 o 
  14   5   3       22.41       25.41      5.60 o 
  15   5   3        0.33        0.44      5.18 o 
  16   5   3        2.58        2.86      5.47 o 
  17   5   3        9.62        8.01      5.51 o 
 -17   6   3       32.66       33.94      7.35 o 
 -16   6   3       58.12       41.19      7.67 o 
 -15   6   3       29.99       30.99      5.27 o 
 -14   6   3        1.16        1.36      4.46 o 
 -13   6   3       30.72       30.91      4.34 o 
 -12   6   3       36.39       35.13      3.55 o 
 -11   6   3       15.02       18.19      5.17 o 
 -10   6   3        1.58        4.48      4.68 o 
  -9   6   3        0.45       -1.55      5.25 o 
  -8   6   3       17.67       20.75      4.47 o 
  -7   6   3       56.05       59.02      5.39 o 
  -6   6   3      377.71      368.95     11.58 o 
  -5   6   3       37.56       35.68      5.89 o 
  -4   6   3      237.73      244.15     13.77 o 
  -3   6   3        1.15        0.93      5.49 o 
  -2   6   3      167.34      186.00     10.59 o 
  -1   6   3       99.18      104.42      4.99 o 
   0   6   3       32.80       34.21      5.71 o 
   1   6   3        6.76        8.47      3.97 o 
   2   6   3     1428.23     1486.25     51.56 o 
   3   6   3       79.07       89.74      8.16 o 
   4   6   3      178.65      192.98     15.19 o 
   5   6   3       52.49       45.91      8.85 o 
   6   6   3      280.18      279.41      9.39 o 
   7   6   3       13.86       19.15      6.01 o 
   8   6   3      231.15      221.68      7.84 o 
   9   6   3        1.88        1.49      5.59 o 
  10   6   3       28.24       15.10      6.26 o 
  11   6   3       43.85       43.94      8.05 o 
  12   6   3        1.16       -1.06      5.77 o 
  13   6   3       22.93       20.79      5.28 o 
  14   6   3       11.95        9.40      6.20 o 
 -14   7   3       57.07       55.91     10.95 o 
 -13   7   3        2.24        3.61      6.70 o 
 -12   7   3       14.15       24.05      7.57 o 
 -11   7   3        1.90        2.26      7.81 o 
 -10   7   3       22.19       23.42      8.42 o 
  -9   7   3        0.68        2.48      7.87 o 
  -8   7   3       16.42       15.01      7.68 o 
  -7   7   3       13.24       22.20     10.39 o 
  -6   7   3      189.03      172.41      7.08 o 
  -5   7   3       30.18       30.46      6.14 o 
  -4   7   3       44.80       48.10      5.43 o 
  -3   7   3       43.12       48.66      7.33 o 
  -2   7   3       19.90       23.67      5.01 o 
  -1   7   3       62.78       61.10      7.23 o 
   0   7   3      129.03      132.92      6.24 o 
   1   7   3        4.56        5.80      5.68 o 
   2   7   3      285.90      306.24      9.76 o 
   3   7   3       31.49       30.12      5.35 o 
   4   7   3        6.39       13.22      5.29 o 
   5   7   3       18.06       25.73      7.78 o 
   6   7   3       92.81      103.75     11.79 o 
   7   7   3        5.43        7.10      8.08 o 
   8   7   3       13.64       18.70     12.02 o 
   9   7   3        2.30       -5.63      6.98 o 
  10   7   3        5.66        3.49      7.53 o 
  11   7   3        1.51        3.46      6.67 o 
  -8   8   3        7.41       15.85      6.78 o 
  -7   8   3        2.35        0.71      6.48 o 
  -6   8   3       13.96       19.85      7.54 o 
  -5   8   3        6.71        4.48      8.61 o 
  -4   8   3       13.54       11.07      8.61 o 
  -3   8   3       16.16       14.01      7.08 o 
  -2   8   3        9.61       12.96      6.14 o 
  -1   8   3       51.57       59.69      6.57 o 
   0   8   3        4.77       10.11      6.98 o 
   1   8   3        2.00        0.27      8.73 o 
   2   8   3        5.64        3.44      8.73 o 
   3   8   3        5.40        8.95      6.22 o 
   4   8   3        0.62        1.21      6.29 o 
   5   8   3       33.93       35.09      7.80 o 
   6   8   3        0.67        3.65      6.78 o 
 -24   0   4      107.32       86.81     15.20 o 
 -22   0   4       55.70       78.57      9.57 o 
 -20   0   4       74.51       59.19      5.21 o 
 -18   0   4       64.06       58.61      3.85 o 
 -16   0   4      436.42      415.60     15.57 o 
 -14   0   4      274.39      240.11     10.97 o 
 -12   0   4      114.45      126.26      3.48 o 
 -10   0   4     1354.17     1183.39     25.43 o 
  -8   0   4      558.04      576.03     12.80 o 
  -6   0   4     4961.02     4978.28    122.12 o 
  -4   0   4    13099.17    11079.08    260.98 o 
  -2   0   4     1816.98     1768.11     33.03 o 
   0   0   4       94.01       66.26      1.51 o 
   2   0   4     6969.56     6311.90     99.00 o 
   4   0   4    19005.72    18801.11    359.85 o 
   6   0   4     2270.95     2425.18     37.77 o 
   8   0   4      128.53      132.20      2.52 o 
  10   0   4      294.34      305.90      5.64 o 
  12   0   4       41.50       40.40      2.33 o 
  14   0   4       32.51       31.32      3.24 o 
  16   0   4       29.83       30.80      4.22 o 
  18   0   4      108.33      103.05      7.31 o 
  20   0   4        6.65       11.01      9.23 o 
 -23   1   4       14.27       19.54      9.53 o 
 -22   1   4      127.89      145.94      8.02 o 
 -21   1   4       19.42        7.80      7.74 o 
 -20   1   4        2.18        0.51      3.96 o 
 -19   1   4       36.08       30.58      3.15 o 
 -18   1   4      106.38      114.74      4.24 o 
 -17   1   4       58.17       49.21      2.64 o 
 -16   1   4       69.14       61.74      2.54 o 
 -15   1   4     1077.02     1021.80     20.69 o 
 -14   1   4      419.30      390.92      6.80 o 
 -13   1   4      601.65      594.00      9.16 o 
 -12   1   4       42.89       39.13      1.68 o 
 -11   1   4      967.29      923.11     12.31 o 
 -10   1   4     3550.36     3661.29     49.26 o 
  -9   1   4     2495.74     2528.73     37.22 o 
  -8   1   4     2291.53     2325.02     36.18 o 
  -7   1   4      694.25      688.83     11.66 o 
  -6   1   4       61.27       58.77      1.58 o 
  -5   1   4       98.93      104.06      1.55 o 
  -4   1   4    10008.86     9376.51    149.50 o 
  -3   1   4      471.62      439.18      6.68 o 
  -2   1   4    13972.03    12560.83    258.97 o 
  -1   1   4     6976.43     6404.08     96.11 o 
   0   1   4    12556.64    11517.59    193.14 o 
   1   1   4     2760.10     2394.00     30.09 o 
   2   1   4      392.96      364.30      4.53 o 
   3   1   4      308.07      334.78      4.52 o 
   4   1   4       19.31       19.43      0.89 o 
   5   1   4     2008.47     2016.29     24.54 o 
   6   1   4      331.93      332.95      4.35 o 
   7   1   4      173.39      179.48      2.32 o 
   8   1   4      946.87      973.96     12.58 o 
   9   1   4      313.65      327.75      4.85 o 
  10   1   4       69.29       70.90      1.56 o 
  11   1   4       35.94       25.52      1.81 o 
  12   1   4       15.01       11.62      2.10 o 
  13   1   4       58.26       54.41      2.46 o 
  14   1   4      304.70      309.42      8.34 o 
  15   1   4       17.96       15.49      3.19 o 
  16   1   4        4.84        5.06      3.47 o 
  17   1   4       26.00       23.83      5.17 o 
  18   1   4        1.78       -0.64      4.91 o 
  19   1   4       22.67       22.07      5.42 o 
  20   1   4        8.08       11.18      5.36 o 
 -23   2   4        2.30       -3.54      7.97 o 
 -22   2   4       26.39       23.47      7.64 o 
 -21   2   4        4.22        2.51      6.85 o 
 -20   2   4       45.93       29.81      7.79 o 
 -19   2   4       55.96       49.68      5.38 o 
 -18   2   4       58.51       45.87      5.73 o 
 -17   2   4      231.13      224.84      6.56 o 
 -16   2   4       29.52       25.95      3.76 o 
 -15   2   4      141.79      137.16      7.96 o 
 -14   2   4      138.72      132.97      5.10 o 
 -13   2   4       12.22       15.19      1.75 o 
 -12   2   4      317.31      349.45      6.11 o 
 -11   2   4      735.30      714.49     12.25 o 
 -10   2   4      843.25      854.32     14.44 o 
  -9   2   4      360.26      405.48     10.49 o 
  -8   2   4     1543.95     1657.47     28.09 o 
  -7   2   4     1141.21     1148.86     20.11 o 
  -6   2   4       40.58       54.74      1.47 o 
  -5   2   4      624.18      616.26      9.62 o 
  -4   2   4     2680.27     2572.67     41.72 o 
  -3   2   4     2836.85     2675.45     43.32 o 
  -2   2   4      116.76      131.47      3.40 o 
  -1   2   4       86.92      108.73      4.01 o 
   0   2   4      392.76      383.69      6.99 o 
   1   2   4       53.35       69.38      1.68 o 
   2   2   4     2763.26     2816.45     42.63 o 
   3   2   4      610.83      641.34      9.32 o 
   4   2   4      124.94      145.83      2.22 o 
   5   2   4      390.21      415.32      5.53 o 
   6   2   4      380.65      415.26      5.57 o 
   7   2   4       23.36       18.43      1.09 o 
   8   2   4      858.32      897.64     13.40 o 
   9   2   4      151.96      135.17      2.43 o 
  10   2   4       37.30       31.32      1.63 o 
  11   2   4      193.29      187.33      3.34 o 
  12   2   4      486.29      479.09     10.47 o 
  13   2   4       78.40       61.69      3.92 o 
  14   2   4       42.52       35.13      3.35 o 
  15   2   4       32.94       38.12      3.71 o 
  16   2   4       32.84       30.83      4.93 o 
  17   2   4        1.25        2.21      5.16 o 
  18   2   4       13.74       18.63      6.66 o 
  19   2   4        8.03        6.65      4.97 o 
  20   2   4       15.84        9.88      5.61 o 
 -22   3   4        1.61        2.86      6.98 o 
 -21   3   4        0.96        2.83      6.35 o 
 -20   3   4        1.87        0.94      4.56 o 
 -19   3   4        0.48       -2.80      4.11 o 
 -18   3   4        5.75        4.75      3.46 o 
 -17   3   4        0.18       -0.04      3.10 o 
 -16   3   4       17.56       13.37      3.42 o 
 -15   3   4      190.17      206.24      6.04 o 
 -14   3   4      236.63      236.09      6.60 o 
 -13   3   4      191.72      199.69     11.87 o 
 -12   3   4       73.27       85.01      2.56 o 
 -11   3   4       55.01       54.08      1.83 o 
 -10   3   4       99.69       95.16      2.87 o 
  -9   3   4      286.33      333.17      6.32 o 
  -8   3   4      105.31      107.31      3.02 o 
  -7   3   4      729.43      791.29     15.76 o 
  -6   3   4      733.41      784.01     15.19 o 
  -5   3   4     1231.28     1246.90     24.27 o 
  -4   3   4       50.17       67.10      2.33 o 
  -3   3   4     3852.02     4020.73     84.67 o 
  -2   3   4      566.75      595.48     11.89 o 
  -1   3   4      404.85      430.49      8.50 o 
   0   3   4      255.88      320.49      8.12 o 
   1   3   4      779.52      771.88     15.02 o 
   2   3   4     1007.02     1094.16     24.74 o 
   3   3   4      607.49      681.98     15.41 o 
   4   3   4      130.62      121.94      2.77 o 
   5   3   4       18.80       26.35      1.82 o 
   6   3   4     1392.37     1467.12     27.04 o 
   7   3   4       38.12       34.05      1.44 o 
   8   3   4      253.17      257.47      4.01 o 
   9   3   4       85.06       74.18      1.77 o 
  10   3   4       75.07       66.23      3.81 o 
  11   3   4      260.75      269.20     10.09 o 
  12   3   4      725.48      742.84     16.13 o 
  13   3   4       66.08       73.71      3.54 o 
  14   3   4      132.76      150.50      4.89 o 
  15   3   4       16.24       17.82      4.36 o 
  16   3   4       10.51        8.10      4.22 o 
  17   3   4      150.47      165.74      6.70 o 
  18   3   4        9.72        9.56      6.14 o 
  19   3   4       25.83       33.18      6.05 o 
 -21   4   4       50.29       65.74      5.51 o 
 -20   4   4       24.64       36.86      4.76 o 
 -19   4   4       16.36       17.41      4.27 o 
 -18   4   4        0.23       -0.98      4.45 o 
 -17   4   4       12.44       15.22      4.48 o 
 -16   4   4        9.46        9.23      3.17 o 
 -15   4   4       48.24       53.02      3.74 o 
 -14   4   4       91.42       91.93      3.88 o 
 -13   4   4      182.89      192.30      4.79 o 
 -12   4   4      353.83      347.32     10.43 o 
 -11   4   4      234.15      233.13      6.15 o 
 -10   4   4       45.80       44.36      2.28 o 
  -9   4   4       58.38       60.65      3.03 o 
  -8   4   4      544.05      530.34     13.32 o 
  -7   4   4      113.53      107.48      3.07 o 
  -6   4   4      944.68      958.11     19.10 o 
  -5   4   4      122.10      121.51      3.94 o 
  -4   4   4      150.42      146.83      5.03 o 
  -3   4   4      117.62      137.16      3.41 o 
  -2   4   4      433.65      483.59     11.93 o 
  -1   4   4       17.23       20.79      2.12 o 
   0   4   4       14.85       11.46      1.90 o 
   1   4   4       46.21       47.08      2.62 o 
   2   4   4      310.50      333.12      6.63 o 
   3   4   4       82.98       86.05      3.34 o 
   4   4   4      118.14       99.14      3.43 o 
   5   4   4      154.34      151.58      3.53 o 
   6   4   4      203.13      195.21      4.60 o 
   7   4   4        4.67        8.62      2.26 o 
   8   4   4      223.95      216.52      8.62 o 
   9   4   4       75.28       64.80      4.76 o 
  10   4   4      135.71      153.88      6.59 o 
  11   4   4       48.05       47.27      2.20 o 
  12   4   4       74.47       86.65      3.31 o 
  13   4   4       65.81       74.12      4.22 o 
  14   4   4      178.98      186.89      6.15 o 
  15   4   4       46.34       62.26      5.19 o 
  16   4   4        5.24        4.78      5.23 o 
  17   4   4       17.22       21.10      6.35 o 
  18   4   4       17.36       23.91      5.56 o 
 -19   5   4        0.05       -0.81      6.89 o 
 -18   5   4      121.23      125.24      6.25 o 
 -17   5   4       31.83       37.04      5.20 o 
 -16   5   4       21.06       28.16      4.39 o 
 -15   5   4       60.30       57.45      3.89 o 
 -14   5   4      101.68       92.53      4.05 o 
 -13   5   4      126.04      129.99      4.63 o 
 -12   5   4       48.40       58.93      3.82 o 
 -11   5   4       53.86       51.81      3.04 o 
 -10   5   4       14.29       12.13      4.59 o 
  -9   5   4      302.76      285.59     10.44 o 
  -8   5   4      477.56      496.41     17.11 o 
  -7   5   4      320.49      324.19     16.68 o 
  -6   5   4       38.33       36.99      3.58 o 
  -5   5   4      643.85      607.00     16.36 o 
  -4   5   4       54.30       51.68      3.13 o 
  -3   5   4        6.14       10.79      2.76 o 
  -2   5   4     1045.50     1027.22     31.43 o 
  -1   5   4       34.63       35.67      2.83 o 
   0   5   4      132.69      128.81      6.81 o 
   1   5   4      796.67      792.95     26.71 o 
   2   5   4       61.38       71.05      3.13 o 
   3   5   4      216.46      199.78     18.71 o 
   4   5   4        5.86        1.68      3.01 o 
   5   5   4       88.39       85.90      4.72 o 
   6   5   4        0.50        2.20      3.25 o 
   7   5   4        7.06       -0.32      3.72 o 
   8   5   4      223.52      226.59      7.74 o 
   9   5   4       20.25       26.68      6.66 o 
  10   5   4       28.67       22.01      2.43 o 
  11   5   4        0.66       -0.81      4.04 o 
  12   5   4       99.06      110.05      4.91 o 
  13   5   4        0.42        1.52      4.66 o 
  14   5   4        3.86        0.61      5.15 o 
  15   5   4       10.06       10.59      5.41 o 
  16   5   4       13.50       17.21      6.68 o 
 -17   6   4       42.63       38.71      7.38 o 
 -16   6   4        0.41        1.92      7.52 o 
 -15   6   4        0.51        0.13      6.19 o 
 -14   6   4       22.87       19.15      4.33 o 
 -13   6   4       15.37       12.38      3.68 o 
 -12   6   4       11.90        7.28      4.07 o 
 -11   6   4       30.77       23.89      6.65 o 
 -10   6   4       13.50       11.59      4.68 o 
  -9   6   4       51.73       49.01      7.07 o 
  -8   6   4      181.62      198.20      9.64 o 
  -7   6   4        0.75        3.91      4.21 o 
  -6   6   4      143.32      144.93      6.88 o 
  -5   6   4       73.22       71.93      6.41 o 
  -4   6   4        5.70        5.97      3.96 o 
  -3   6   4      400.78      412.63     12.03 o 
  -2   6   4       64.45       68.40      5.01 o 
  -1   6   4      126.99      139.52      5.88 o 
   0   6   4       52.09       62.67      5.07 o 
   1   6   4       61.25       66.70      4.53 o 
   2   6   4      118.30      116.81      6.04 o 
   3   6   4      940.36      919.30     27.70 o 
   4   6   4        0.18        0.44      5.84 o 
   5   6   4       39.75       37.40      6.56 o 
   6   6   4       70.94       55.29      4.79 o 
   7   6   4        4.19        0.75      6.39 o 
   8   6   4       33.04       33.87      6.89 o 
   9   6   4       21.35       15.54      5.86 o 
  10   6   4        0.04       -3.53      7.63 o 
  11   6   4        6.65       13.14      5.73 o 
  12   6   4        6.83        7.24      5.99 o 
  13   6   4        7.46       10.23      5.36 o 
  14   6   4        0.10       -1.47      6.64 o 
 -14   7   4       12.75       13.18      8.05 o 
 -13   7   4       14.16       15.80      9.39 o 
 -12   7   4        1.42       -3.77      7.36 o 
 -11   7   4       22.12       18.38      6.19 o 
 -10   7   4       80.84       83.75      9.31 o 
  -9   7   4       20.56       22.19      8.04 o 
  -8   7   4       29.31       22.23      7.76 o 
  -7   7   4        6.21       10.13      7.30 o 
  -6   7   4      161.16      155.98      6.82 o 
  -5   7   4       49.11       58.29      8.04 o 
  -4   7   4       54.22       65.75      6.36 o 
  -3   7   4      151.42      166.29      7.57 o 
  -2   7   4        8.02       12.96      5.73 o 
  -1   7   4       29.92       33.62      5.99 o 
   0   7   4       18.17       20.14      5.76 o 
   1   7   4      209.71      219.92     12.09 o 
   2   7   4        8.93       13.46      7.25 o 
   3   7   4        1.25        4.28      5.20 o 
   4   7   4       36.71       41.18      5.58 o 
   5   7   4       24.46       23.44      5.50 o 
   6   7   4       32.34       33.53      5.70 o 
   7   7   4       15.79       23.66     11.74 o 
   8   7   4        3.57       15.24      8.56 o 
   9   7   4       20.18       23.22      7.40 o 
  10   7   4       23.99       32.12      6.70 o 
  11   7   4       12.42       14.01      8.21 o 
  -8   8   4        6.48        6.71      9.43 o 
  -7   8   4        2.50        0.79      8.98 o 
  -6   8   4        6.53       12.75     12.66 o 
  -5   8   4        6.77        6.68      8.61 o 
  -4   8   4        1.40       -2.96      6.11 o 
  -3   8   4        2.47        0.72      7.01 o 
  -2   8   4        0.86       -0.27      6.01 o 
  -1   8   4        1.44        4.91      6.91 o 
   0   8   4       20.41       24.60      8.83 o 
   1   8   4        9.26        6.54      6.08 o 
   2   8   4        0.19       -2.91      8.65 o 
   3   8   4        3.54       -0.09      8.83 o 
   4   8   4       11.14       12.68      7.43 o 
   5   8   4        3.22        3.77      6.67 o 
   6   8   4       61.92       63.79     13.54 o 
 -23   0   5       23.78       26.59      9.31 o 
 -21   0   5      116.61      125.93     11.92 o 
 -19   0   5      562.15      535.15     28.35 o 
 -17   0   5       85.00       81.10      7.18 o 
 -15   0   5      356.47      355.96     15.40 o 
 -13   0   5      910.70      948.26     23.34 o 
 -11   0   5     2659.42     2778.90     63.90 o 
  -9   0   5       31.23       30.88      2.61 o 
  -7   0   5      895.85      767.11     19.45 o 
  -5   0   5      166.33      162.14      4.28 o 
  -3   0   5    14529.77    13052.15    359.85 o 
   1   0   5        6.89        6.23      2.30 o 
   3   0   5        6.00        5.05      0.90 o 
   5   0   5        6.88       16.10      3.15 o 
   7   0   5     6154.71     6437.34     99.15 o 
   9   0   5      459.36      442.18      7.85 o 
  11   0   5       34.23       34.77      2.01 o 
  13   0   5      990.48      954.99     29.32 o 
  15   0   5       82.30       75.91      5.06 o 
  17   0   5       37.46       51.74      7.81 o 
  19   0   5       40.41       54.52      6.68 o 
 -24   1   5        6.64       10.71      7.22 o 
 -23   1   5        2.85       -5.24      9.28 o 
 -22   1   5       18.77       23.89      7.07 o 
 -21   1   5       22.01       19.70      5.22 o 
 -20   1   5      177.11      160.45      9.33 o 
 -19   1   5      121.91      103.44      4.68 o 
 -18   1   5       32.58       27.39      3.30 o 
 -17   1   5      103.70      102.85      5.62 o 
 -16   1   5      284.85      279.49      8.65 o 
 -15   1   5      193.98      197.03      6.84 o 
 -14   1   5      442.96      436.08      7.73 o 
 -13   1   5      345.91      314.69      4.56 o 
 -12   1   5       78.96       80.87      3.05 o 
 -11   1   5      586.31      572.32      8.49 o 
 -10   1   5      248.98      240.82      4.30 o 
  -9   1   5     1728.78     1663.32     26.70 o 
  -8   1   5        0.15       -0.26      1.08 o 
  -7   1   5      377.90      324.23      5.09 o 
  -6   1   5     1467.44     1378.59     22.95 o 
  -5   1   5        0.06        1.72      1.87 o 
  -4   1   5       77.96       86.05      1.44 o 
  -3   1   5     2347.98     2099.85     29.04 o 
  -2   1   5      723.20      670.58      9.55 o 
  -1   1   5      500.20      395.74      6.52 o 
   0   1   5      214.42      211.29      2.68 o 
   1   1   5      876.44      767.37      9.65 o 
   2   1   5      127.34      109.12      2.56 o 
   3   1   5      486.87      472.44      5.50 o 
   4   1   5      951.38      987.23     17.80 o 
   5   1   5      948.66     1021.06     12.30 o 
   6   1   5      285.18      294.28      7.39 o 
   7   1   5     1102.14     1110.53     13.75 o 
   8   1   5       46.62       51.29      1.23 o 
   9   1   5       63.73       66.25      2.08 o 
  10   1   5       89.26       86.67      1.92 o 
  11   1   5      120.62      111.08      2.32 o 
  12   1   5        0.88        1.21      2.29 o 
  13   1   5       54.72       54.12      2.31 o 
  14   1   5       33.72       14.93      2.94 o 
  15   1   5      102.65      117.03      5.10 o 
  16   1   5        1.40        5.09      3.90 o 
  17   1   5       28.83       36.82      4.44 o 
  18   1   5        6.41        3.00      5.09 o 
  19   1   5        2.84        0.06      5.09 o 
  20   1   5        9.77       15.99      7.68 o 
 -23   2   5       26.01       13.87      6.93 o 
 -22   2   5       68.18       69.26      7.03 o 
 -21   2   5       18.26        7.31      6.84 o 
 -20   2   5       82.55       85.40      8.15 o 
 -19   2   5       12.95       15.68      6.44 o 
 -18   2   5       69.26       50.30      8.58 o 
 -17   2   5       79.99       88.49      8.43 o 
 -16   2   5      121.34      145.82      5.98 o 
 -15   2   5      852.45      852.09     19.88 o 
 -14   2   5      172.41      167.33      3.64 o 
 -13   2   5        2.38        3.49      1.73 o 
 -12   2   5        8.98       11.85      1.90 o 
 -11   2   5       41.08       44.40      1.97 o 
 -10   2   5      679.10      685.86     11.99 o 
  -9   2   5      131.17      160.29      2.53 o 
  -8   2   5     4408.68     4533.24     71.54 o 
  -7   2   5      394.84      439.83      7.06 o 
  -6   2   5      412.53      444.46      7.45 o 
  -5   2   5        8.13       10.94      1.98 o 
  -4   2   5     1023.50     1016.09     15.87 o 
  -3   2   5      272.87      300.21      5.71 o 
  -2   2   5      853.47      888.16     14.18 o 
  -1   2   5      272.58      312.03      4.80 o 
   0   2   5     1107.50     1214.27     19.77 o 
   1   2   5      156.20      169.21      4.15 o 
   2   2   5      767.76      771.06     11.24 o 
   3   2   5      405.40      421.90      5.70 o 
   4   2   5       96.62      116.91      3.08 o 
   5   2   5      114.84      119.38      1.92 o 
   6   2   5      116.12      103.31      1.84 o 
   7   2   5       38.78       43.06      1.32 o 
   8   2   5      364.15      375.37      5.43 o 
   9   2   5       84.68       83.38      1.98 o 
  10   2   5      272.60      257.00      4.45 o 
  11   2   5      426.95      458.91      9.99 o 
  12   2   5       71.90       67.76      3.22 o 
  13   2   5      146.89      156.93      4.78 o 
  14   2   5       31.41       32.48      4.27 o 
  15   2   5      141.36      151.47      6.30 o 
  16   2   5       23.99       25.07      4.18 o 
  17   2   5       22.24       23.93      4.53 o 
  18   2   5        2.72        1.44      5.12 o 
  19   2   5       46.93       51.32      7.69 o 
 -22   3   5        6.42       11.98      8.11 o 
 -21   3   5        6.00        4.54      7.15 o 
 -20   3   5        8.30        7.03      6.70 o 
 -19   3   5        2.80        1.15      5.24 o 
 -18   3   5        5.10        6.49      3.82 o 
 -17   3   5       70.49       61.25      3.88 o 
 -16   3   5       10.92        8.35      3.24 o 
 -15   3   5       42.00       33.63      3.70 o 
 -14   3   5       63.72       56.88      3.47 o 
 -13   3   5      349.46      329.32      8.53 o 
 -12   3   5       16.07       17.88      1.03 o 
 -11   3   5      214.86      213.68      4.65 o 
 -10   3   5       38.29       50.07      2.05 o 
  -9   3   5       99.22      107.97      2.54 o 
  -8   3   5      138.94      147.90      4.07 o 
  -7   3   5     1899.15     1894.52     33.53 o 
  -6   3   5      519.18      640.49     13.02 o 
  -5   3   5       41.06       51.61      1.65 o 
  -4   3   5      194.83      243.34      6.11 o 
  -3   3   5      314.36      340.66      6.63 o 
  -2   3   5      462.69      522.63     11.90 o 
  -1   3   5      374.20      430.14      8.43 o 
   0   3   5      790.16      811.45     14.65 o 
   1   3   5      354.85      367.08      6.14 o 
   2   3   5      141.11      130.49      2.54 o 
   3   3   5      694.68      732.15     12.20 o 
   4   3   5       86.92       94.65      2.03 o 
   5   3   5      501.47      459.36      7.80 o 
   6   3   5      637.32      673.96     10.11 o 
   7   3   5      391.65      392.52      6.20 o 
   8   3   5      864.71      884.29     14.50 o 
   9   3   5      306.11      300.56      4.86 o 
  10   3   5      110.18      105.16      2.27 o 
  11   3   5       59.40       59.97      2.79 o 
  12   3   5       76.84       49.57      6.75 o 
  13   3   5       27.16       19.01      3.05 o 
  14   3   5       50.78       67.10      3.79 o 
  15   3   5       16.72       15.46      5.03 o 
  16   3   5       30.59       27.65      5.58 o 
  17   3   5       92.13      102.20      6.20 o 
  18   3   5       13.71       13.54      6.34 o 
 -21   4   5        0.62        3.95      7.07 o 
 -20   4   5       49.52       64.03      5.52 o 
 -19   4   5       27.90       33.93      4.88 o 
 -18   4   5       17.12       19.32      3.92 o 
 -17   4   5       29.24       22.40      3.59 o 
 -16   4   5       46.72       45.22      3.74 o 
 -15   4   5        2.82        4.69      2.69 o 
 -14   4   5       53.34       52.76      3.35 o 
 -13   4   5      204.34      216.68     16.87 o 
 -12   4   5       46.07       43.75      3.02 o 
 -11   4   5      203.35      203.10      5.69 o 
 -10   4   5      379.28      384.99      9.32 o 
  -9   4   5       84.62       92.11      2.70 o 
  -8   4   5      123.59      139.31      4.89 o 
  -7   4   5       89.49       78.45      2.97 o 
  -6   4   5      136.32      155.55      3.87 o 
  -5   4   5       60.51       60.09      2.44 o 
  -4   4   5      109.70      113.28      2.82 o 
  -3   4   5      377.53      392.15      9.86 o 
  -2   4   5      716.56      738.03     17.38 o 
  -1   4   5       63.49       67.63      3.14 o 
   0   4   5      507.57      515.94     11.40 o 
   1   4   5        0.60        1.29      1.91 o 
   2   4   5      170.29      175.52      4.64 o 
   3   4   5        7.96        7.14      1.75 o 
   4   4   5      126.54      137.84      4.09 o 
   5   4   5        1.04        3.16      2.05 o 
   6   4   5       28.58       28.27      2.04 o 
   7   4   5       29.69       26.89      2.39 o 
   8   4   5       81.38       89.49      2.41 o 
   9   4   5       27.06       26.38      2.19 o 
  10   4   5      124.32      131.04      3.80 o 
  11   4   5       10.15        7.51      2.37 o 
  12   4   5       25.57       25.94      3.15 o 
  13   4   5       36.25       43.81      4.68 o 
  14   4   5        6.33        2.83      4.66 o 
  15   4   5       66.13       78.77      5.65 o 
  16   4   5        1.63        4.93      4.91 o 
  17   4   5       14.68       12.91      5.82 o 
 -19   5   5       24.13       23.80      6.99 o 
 -18   5   5       28.52       32.13      7.61 o 
 -17   5   5        4.40        5.17      4.71 o 
 -16   5   5       63.06       50.99      3.71 o 
 -15   5   5        3.94        3.28      4.26 o 
 -14   5   5       28.79       24.66      3.54 o 
 -13   5   5        1.40       -1.76      3.16 o 
 -12   5   5      376.80      389.79     10.82 o 
 -11   5   5      199.65      194.40      6.88 o 
 -10   5   5       74.74       75.61      3.21 o 
  -9   5   5       70.28       70.00      3.42 o 
  -8   5   5      114.79      108.82      5.97 o 
  -7   5   5      139.47      134.67      5.47 o 
  -6   5   5        7.84        5.80      7.08 o 
  -5   5   5      747.41      703.51     16.04 o 
  -4   5   5      552.43      519.05     12.88 o 
  -3   5   5       31.72       30.84      2.49 o 
  -2   5   5       53.45       46.29      3.62 o 
  -1   5   5      740.91      722.92     17.13 o 
   0   5   5      133.38      127.55      4.08 o 
   1   5   5      318.68      345.31     14.84 o 
   2   5   5      106.99      109.75      5.52 o 
   3   5   5       40.75       50.63      3.84 o 
   4   5   5      184.90      154.69      4.79 o 
   5   5   5       50.26       60.75      3.10 o 
   6   5   5       13.23       15.66      3.07 o 
   7   5   5       92.01       86.00      5.18 o 
   8   5   5        0.08       -1.71      3.91 o 
   9   5   5       32.50       24.19      2.70 o 
  10   5   5       17.89       15.91      2.96 o 
  11   5   5       37.03       32.36      4.31 o 
  12   5   5        8.65       11.01      5.83 o 
  13   5   5        3.19        0.14      4.46 o 
  14   5   5        1.09       -0.54      5.31 o 
  15   5   5       38.48       43.29      5.48 o 
 -17   6   5        3.81       -0.18      7.00 o 
 -16   6   5        8.24        6.62      7.53 o 
 -15   6   5       12.41       11.96      7.10 o 
 -14   6   5        2.63        6.24      5.89 o 
 -13   6   5      111.39      109.67      5.24 o 
 -12   6   5        4.56        6.50      3.75 o 
 -11   6   5       58.75       64.22      7.29 o 
 -10   6   5        3.82        1.51      5.33 o 
  -9   6   5        1.14       -0.49      5.22 o 
  -8   6   5      178.25      181.41     11.51 o 
  -7   6   5       19.93       20.90      4.33 o 
  -6   6   5      128.37      150.45     10.20 o 
  -5   6   5        9.67       14.74      5.62 o 
  -4   6   5      298.13      283.20      9.63 o 
  -3   6   5       34.18       25.12      4.73 o 
  -2   6   5       87.54       96.58      4.86 o 
  -1   6   5        8.71        8.95      3.99 o 
   0   6   5      721.51      747.85     22.27 o 
   1   6   5       19.22       21.01      4.06 o 
   2   6   5       16.03       23.78      4.77 o 
   3   6   5      209.39      190.27      7.98 o 
   4   6   5        7.20        7.60      4.35 o 
   5   6   5      114.75      118.19     10.13 o 
   6   6   5        0.99        2.17      5.02 o 
   7   6   5        3.88        2.06      4.62 o 
   8   6   5       15.03       18.42      4.98 o 
   9   6   5       77.38       80.94      6.60 o 
  10   6   5        0.94        4.06      5.53 o 
  11   6   5        1.01        4.23      5.83 o 
  12   6   5       11.67       12.67      6.96 o 
  13   6   5       13.04       11.04      5.78 o 
 -14   7   5        2.43       -1.06      7.92 o 
 -13   7   5        6.37       12.38      6.66 o 
 -12   7   5       49.11       49.14      7.76 o 
 -11   7   5        1.73        6.65      5.96 o 
 -10   7   5        1.42        2.72      6.67 o 
  -9   7   5       23.86       18.38      5.75 o 
  -8   7   5       67.79       69.36      8.37 o 
  -7   7   5        3.50        8.71     10.29 o 
  -6   7   5       42.38       35.86      5.37 o 
  -5   7   5       45.05       57.29      8.61 o 
  -4   7   5       37.66       40.22      5.33 o 
  -3   7   5       26.32       33.68      7.25 o 
  -2   7   5        2.47       -0.12      4.95 o 
  -1   7   5       14.01       17.08      5.08 o 
   0   7   5       40.41       39.73      5.27 o 
   1   7   5       33.14       39.54      6.09 o 
   2   7   5       99.06       99.11     12.36 o 
   3   7   5       44.35       50.31      6.33 o 
   4   7   5       66.14       56.52      5.77 o 
   5   7   5        0.34        2.94      5.41 o 
   6   7   5       54.47       61.81      6.95 o 
   7   7   5        0.95        1.34      8.38 o 
   8   7   5        7.09       14.47     12.78 o 
   9   7   5       14.60       17.77      6.55 o 
  10   7   5        2.82        8.59      9.55 o 
  -9   8   5        5.93       10.25     13.86 o 
  -8   8   5        0.32       -4.21      7.61 o 
  -7   8   5        8.02       10.58      6.50 o 
  -6   8   5        4.72       15.35      7.35 o 
  -5   8   5       74.63       66.42      6.77 o 
  -4   8   5        2.21        0.93      6.11 o 
  -3   8   5       25.68       30.04      6.32 o 
  -2   8   5        3.17        6.10      7.06 o 
  -1   8   5        4.92        4.46      6.04 o 
   0   8   5        9.26       13.38      6.13 o 
   1   8   5       29.93       19.77      6.21 o 
   2   8   5        3.20        5.77      6.21 o 
   3   8   5       35.63       27.85     13.00 o 
   4   8   5       20.52       32.50     10.10 o 
   5   8   5       16.56       27.32      8.06 o 
 -24   0   6      161.18      169.63     13.53 o 
 -22   0   6        3.88        3.14      8.07 o 
 -20   0   6        2.12        5.32      3.54 o 
 -18   0   6      126.29      130.50      3.93 o 
 -16   0   6      226.10      225.91     17.06 o 
 -14   0   6      876.06      901.97     22.63 o 
 -12   0   6     1715.55     1689.00     36.32 o 
 -10   0   6     2075.33     2364.58     61.00 o 
  -8   0   6      844.11      961.03     21.42 o 
  -6   0   6     4177.32     4232.57     96.29 o 
  -4   0   6     5527.49     5563.00    101.24 o 
  -2   0   6    18450.45    17307.46    597.06 o 
   0   0   6     6829.80     6405.27    133.85 o 
   2   0   6    11840.70    12010.40    209.97 o 
   4   0   6     2361.84     2459.53     36.45 o 
   6   0   6      397.78      409.79      6.15 o 
   8   0   6      900.49      920.92     16.03 o 
  10   0   6     2315.34     2503.96     56.76 o 
  12   0   6        3.58        0.86      2.23 o 
  14   0   6      198.95      188.28      8.83 o 
  16   0   6       50.31       56.92      7.52 o 
  18   0   6       23.59       26.71      6.16 o 
 -24   1   6       37.68       33.74      7.23 o 
 -23   1   6        8.38        9.53      7.46 o 
 -22   1   6       23.50       16.93      6.92 o 
 -21   1   6       41.10       35.75      5.24 o 
 -20   1   6      212.05      198.52     11.91 o 
 -19   1   6       61.40       51.84      3.26 o 
 -18   1   6      198.08      190.37      7.16 o 
 -17   1   6      283.40      258.35      9.62 o 
 -16   1   6      349.24      335.42      6.61 o 
 -15   1   6      511.64      454.12      8.89 o 
 -14   1   6      812.77      840.73     13.84 o 
 -13   1   6       27.19       23.08      1.68 o 
 -12   1   6      424.30      403.65      8.15 o 
 -11   1   6       24.35       20.22      1.69 o 
 -10   1   6      605.40      595.16      9.85 o 
  -9   1   6      647.08      657.14     12.18 o 
  -8   1   6       24.85       31.04      1.53 o 
  -7   1   6      528.87      566.93      8.79 o 
  -6   1   6      365.70      362.75      5.23 o 
  -5   1   6      273.18      322.68      7.96 o 
  -4   1   6      174.65      167.50      3.10 o 
  -3   1   6      414.88      476.32     12.46 o 
  -2   1   6       18.99       14.44      0.69 o 
  -1   1   6     3394.85     3393.89     47.91 o 
   0   1   6     2431.44     2454.74     32.52 o 
   1   1   6      143.55      162.49      2.27 o 
   2   1   6     2202.39     2213.01     27.00 o 
   3   1   6      160.41      175.23      3.16 o 
   4   1   6      195.17      212.25      2.63 o 
   5   1   6     1184.73     1178.48     17.16 o 
   6   1   6        3.77        1.66      1.03 o 
   7   1   6       99.55      103.46      1.78 o 
   8   1   6      377.91      407.02      5.67 o 
   9   1   6       11.05        9.99      1.38 o 
  10   1   6        7.93        7.34      1.41 o 
  11   1   6       93.67       86.21      2.38 o 
  12   1   6       11.84        7.74      1.87 o 
  13   1   6       17.60       15.33      2.38 o 
  14   1   6        5.08        2.97      2.64 o 
  15   1   6        6.11        6.20      2.95 o 
  16   1   6      133.91      143.97      6.21 o 
  17   1   6       34.52       34.72      4.89 o 
  18   1   6       28.46       33.88      5.29 o 
  19   1   6        6.61        6.36      5.72 o 
 -23   2   6       17.92        4.09      6.74 o 
 -22   2   6        1.10       -3.15      6.24 o 
 -21   2   6        7.89        8.46      6.76 o 
 -20   2   6      124.72      136.50      8.58 o 
 -19   2   6      150.82      158.44      8.14 o 
 -18   2   6       99.72       97.93      5.99 o 
 -17   2   6       42.51       29.75      5.88 o 
 -16   2   6      183.79      200.53      7.54 o 
 -15   2   6       40.93       35.45      7.06 o 
 -14   2   6       40.89       35.52      2.28 o 
 -13   2   6      636.40      639.93     18.22 o 
 -12   2   6      131.64      123.90      5.06 o 
 -11   2   6      105.87      121.40      5.48 o 
 -10   2   6      840.12      853.49     14.57 o 
  -9   2   6      490.87      527.53      8.88 o 
  -8   2   6      381.34      340.85      5.99 o 
  -7   2   6      454.25      563.39     11.43 o 
  -6   2   6      347.60      344.92      6.86 o 
  -5   2   6      464.19      505.94      8.23 o 
  -4   2   6      154.14      162.24      2.71 o 
  -3   2   6      163.87      164.72      2.95 o 
  -2   2   6     2469.64     2411.89     36.49 o 
  -1   2   6      709.44      717.82     11.16 o 
   0   2   6       59.86       70.31      3.11 o 
   1   2   6      553.16      653.02     13.93 o 
   2   2   6        3.48        1.97      0.94 o 
   3   2   6      244.76      241.94      3.23 o 
   4   2   6      138.49      148.31      2.83 o 
   5   2   6       20.40       19.04      1.53 o 
   6   2   6     1392.56     1433.23     19.20 o 
   7   2   6       66.12       61.24      3.20 o 
   8   2   6      113.89      117.81      2.26 o 
   9   2   6      161.36      164.58      5.68 o 
  10   2   6        8.62        7.58      1.83 o 
  11   2   6       39.43       41.70      2.06 o 
  12   2   6      441.06      484.86     14.46 o 
  13   2   6      172.57      204.91      6.16 o 
  14   2   6       92.89       81.60      8.80 o 
  15   2   6       16.54       13.34      4.24 o 
  16   2   6       24.84       28.14      4.80 o 
  17   2   6        5.35        5.08      5.05 o 
  18   2   6       41.55       50.77      5.37 o 
 -22   3   6        4.98        7.66      7.98 o 
 -21   3   6        8.04       12.74      7.19 o 
 -20   3   6        9.59       11.23      5.76 o 
 -19   3   6       28.93       33.50      5.38 o 
 -18   3   6        4.78        3.44      4.71 o 
 -17   3   6       21.15       16.50      4.49 o 
 -16   3   6        7.24        8.62      3.31 o 
 -15   3   6       77.16       69.41      3.92 o 
 -14   3   6      136.68      141.53      7.40 o 
 -13   3   6       94.96      112.78      4.31 o 
 -12   3   6       13.55       16.13      1.24 o 
 -11   3   6       41.35       42.86      1.76 o 
 -10   3   6      242.89      240.29      5.67 o 
  -9   3   6      146.07      135.88      2.81 o 
  -8   3   6      242.17      235.82      4.22 o 
  -7   3   6      224.81      194.32      3.21 o 
  -6   3   6      356.22      350.05      5.73 o 
  -5   3   6     2136.46     2185.93     38.46 o 
  -4   3   6      144.25      179.73      4.10 o 
  -3   3   6      368.33      386.74      5.88 o 
  -2   3   6      593.14      626.67     10.52 o 
  -1   3   6      286.11      270.79      4.25 o 
   0   3   6       12.45       19.81      1.54 o 
   1   3   6     1619.68     1774.59     30.35 o 
   2   3   6      424.93      422.56      7.13 o 
   3   3   6      155.66      152.06      2.58 o 
   4   3   6      871.79      898.54     15.84 o 
   5   3   6      175.05      205.84      5.40 o 
   6   3   6       35.93       35.27      1.48 o 
   7   3   6       28.08       27.28      1.81 o 
   8   3   6      168.74      161.73      3.24 o 
   9   3   6      836.17      858.65     14.60 o 
  10   3   6      707.86      744.17     13.20 o 
  11   3   6      334.49      351.76      7.49 o 
  12   3   6      115.94      119.70      3.81 o 
  13   3   6      207.97      237.97      6.97 o 
  14   3   6        0.42        1.00      3.77 o 
  15   3   6       90.88       87.90      4.26 o 
  16   3   6        8.69        6.29      4.63 o 
  17   3   6       61.11       68.14      5.99 o 
  18   3   6        3.50        0.42      5.34 o 
 -21   4   6       25.07       24.86      7.04 o 
 -20   4   6       16.74       24.33      6.47 o 
 -19   4   6        6.09        8.40      3.73 o 
 -18   4   6       79.05       81.16      4.32 o 
 -17   4   6        1.00       -0.24      3.91 o 
 -16   4   6       13.47       15.14      3.30 o 
 -15   4   6      185.20      200.79      6.94 o 
 -14   4   6      212.31      235.01      6.01 o 
 -13   4   6      173.79      180.33      4.85 o 
 -12   4   6      601.02      617.19     15.75 o 
 -11   4   6      127.10      127.61      3.79 o 
 -10   4   6      325.71      314.32      5.93 o 
  -9   4   6       16.79       18.69      0.93 o 
  -8   4   6      467.00      478.35     12.42 o 
  -7   4   6      558.49      565.03     10.31 o 
  -6   4   6       29.18       31.20      1.84 o 
  -5   4   6      504.86      543.83     10.82 o 
  -4   4   6      360.44      402.33      7.34 o 
  -3   4   6       86.15       71.23      2.75 o 
  -2   4   6       28.75       28.39      1.80 o 
  -1   4   6      190.57      200.94      4.10 o 
   0   4   6      250.20      249.18      4.53 o 
   1   4   6       88.66      106.83      4.62 o 
   2   4   6      357.54      364.38     11.00 o 
   3   4   6        3.03        3.42      1.85 o 
   4   4   6       95.88       82.34      2.71 o 
   5   4   6      173.79      156.90      3.37 o 
   6   4   6       45.19       49.85      2.37 o 
   7   4   6       23.32       21.98      3.41 o 
   8   4   6       57.41       53.99      2.70 o 
   9   4   6       24.84       23.65      2.32 o 
  10   4   6      137.22      148.54      4.34 o 
  11   4   6       18.76       16.83      2.21 o 
  12   4   6       32.34       27.05      3.40 o 
  13   4   6      133.81      150.13      5.07 o 
  14   4   6        6.19        8.51      4.82 o 
  15   4   6        1.45        1.65      5.29 o 
  16   4   6        5.04        3.97      6.27 o 
 -20   5   6       18.32       19.59     10.48 o 
 -19   5   6       37.63       31.83      6.99 o 
 -18   5   6       22.31       26.48      7.47 o 
 -17   5   6        9.57        5.27      5.99 o 
 -16   5   6       78.38       71.86      3.66 o 
 -15   5   6       26.64       39.11      4.26 o 
 -14   5   6       32.12       27.53      3.51 o 
 -13   5   6       63.90       57.14      3.34 o 
 -12   5   6      226.96      223.04      6.12 o 
 -11   5   6       22.94       21.04      2.14 o 
 -10   5   6      337.97      345.69      8.65 o 
  -9   5   6       94.81      100.24      3.87 o 
  -8   5   6       21.17       20.79      2.50 o 
  -7   5   6       19.27       18.32      2.19 o 
  -6   5   6      539.92      497.91     12.82 o 
  -5   5   6       27.29       24.99      3.08 o 
  -4   5   6      241.30      220.95      7.07 o 
  -3   5   6      240.02      243.95      7.26 o 
  -2   5   6      117.77      128.26      4.42 o 
  -1   5   6      427.15      394.11     15.36 o 
   0   5   6       48.49       49.75      2.79 o 
   1   5   6       65.99       69.17      2.40 o 
   2   5   6      134.44      126.49      4.21 o 
   3   5   6       89.05       74.65      3.57 o 
   4   5   6        0.94        0.91      2.36 o 
   5   5   6       45.42       39.08      3.18 o 
   6   5   6        3.09        4.61      3.06 o 
   7   5   6        4.04        2.94      4.38 o 
   8   5   6       30.01       27.90      4.28 o 
   9   5   6       32.48       30.72      3.31 o 
  10   5   6        2.65        5.64      2.81 o 
  11   5   6        3.24        4.00      4.16 o 
  12   5   6        9.22        5.94      4.36 o 
  13   5   6       16.01       21.18      4.89 o 
  14   5   6        7.02        7.70      5.57 o 
  15   5   6       16.84       16.97      5.55 o 
 -17   6   6       10.91        7.44      8.11 o 
 -16   6   6       19.62       23.78      7.71 o 
 -15   6   6        3.67        4.75      7.06 o 
 -14   6   6        0.14       -2.23      5.76 o 
 -13   6   6       70.17       84.49      7.07 o 
 -12   6   6       16.20       15.22      3.29 o 
 -11   6   6       73.70       67.95      3.74 o 
 -10   6   6       87.19       83.64      5.40 o 
  -9   6   6      270.92      258.35     11.56 o 
  -8   6   6       70.28       85.23      5.15 o 
  -7   6   6       18.70       17.53      5.27 o 
  -6   6   6       95.13      104.88      7.12 o 
  -5   6   6      796.69      756.83     33.32 o 
  -4   6   6       52.20       59.96      6.52 o 
  -3   6   6      105.74      121.77      5.70 o 
  -2   6   6       20.08       17.05      4.49 o 
  -1   6   6       16.54       10.38      4.62 o 
   0   6   6      199.02      194.94      6.47 o 
   1   6   6       10.62       11.06      3.05 o 
   2   6   6        6.51        9.21      3.26 o 
   3   6   6      220.23      222.32     12.20 o 
   4   6   6       13.66        8.92      4.33 o 
   5   6   6        6.30        7.29      6.50 o 
   6   6   6        6.88       10.25      6.69 o 
   7   6   6        5.07        1.53      4.75 o 
   8   6   6        3.72        1.33      5.69 o 
   9   6   6       13.09       13.66      3.91 o 
  10   6   6       51.26       58.76      7.07 o 
  11   6   6        0.60        4.56      5.86 o 
  12   6   6       12.56        9.46      5.13 o 
 -14   7   6        5.37        1.44      6.89 o 
 -13   7   6        1.51        1.33      7.55 o 
 -12   7   6        8.40        7.07      7.34 o 
 -11   7   6       21.23       20.05      6.18 o 
 -10   7   6       25.70       25.61      5.98 o 
  -9   7   6        2.39        4.04      5.59 o 
  -8   7   6      129.70      119.44      9.17 o 
  -7   7   6       15.39       18.99     10.29 o 
  -6   7   6       12.24        9.68      5.18 o 
  -5   7   6        6.95        8.25      5.99 o 
  -4   7   6       25.52       27.73      5.99 o 
  -3   7   6       30.16       36.12      5.29 o 
  -2   7   6       97.98      102.75      5.98 o 
  -1   7   6      225.13      235.84      9.59 o 
   0   7   6       28.54       33.99      7.35 o 
   1   7   6        6.47       11.50      5.14 o 
   2   7   6        7.33        7.37      8.04 o 
   3   7   6       75.44       95.06      8.94 o 
   4   7   6       12.40       16.85      7.80 o 
   5   7   6       39.25       39.04      5.76 o 
   6   7   6       14.76       13.42      5.73 o 
   7   7   6        0.58        1.97     12.41 o 
   8   7   6       12.03       12.26      9.21 o 
   9   7   6        3.36       -0.27     13.35 o 
  -9   8   6        3.44        0.71     13.77 o 
  -8   8   6       32.50       36.49      6.98 o 
  -7   8   6        6.82        3.11      6.50 o 
  -6   8   6        1.65        3.91      6.37 o 
  -5   8   6       27.16       25.81      7.38 o 
  -4   8   6        3.62        3.71      6.98 o 
  -3   8   6       24.03       27.74      6.29 o 
  -2   8   6       23.02       12.54      8.92 o 
  -1   8   6        5.79        3.88     12.45 o 
   0   8   6        2.62       -0.43      6.04 o 
   1   8   6        1.77        5.07      6.20 o 
   2   8   6       46.82       45.43      7.59 o 
   3   8   6        3.65        5.90      6.38 o 
   4   8   6       19.46       24.01      7.69 o 
 -23   0   7       59.59       65.87      9.51 o 
 -21   0   7        7.63        6.91     10.24 o 
 -19   0   7       97.45       94.29      7.57 o 
 -17   0   7       47.06       50.82      4.57 o 
 -15   0   7      333.03      301.50      7.85 o 
 -13   0   7      363.73      370.72      7.63 o 
 -11   0   7      211.25      198.22      4.02 o 
  -9   0   7      442.76      405.30      8.74 o 
  -7   0   7      355.54      371.56     14.87 o 
  -5   0   7      370.68      346.65      8.00 o 
  -3   0   7     2406.90     2245.36     49.25 o 
  -1   0   7     2384.77     2690.88     56.53 o 
   1   0   7     2202.98     2267.18     39.09 o 
   3   0   7     1272.54     1238.18     18.93 o 
   5   0   7     5356.62     5715.40     97.22 o 
   7   0   7        3.00        0.94      1.45 o 
   9   0   7       37.53       38.74      2.48 o 
  11   0   7      321.25      307.88      8.73 o 
  13   0   7       35.36       25.98      2.98 o 
  15   0   7       40.08       37.59      5.08 o 
  17   0   7        4.61        1.76      5.64 o 
 -24   1   7       49.78       45.04      7.20 o 
 -23   1   7       26.25       32.81      7.49 o 
 -22   1   7       48.73       30.95      6.97 o 
 -21   1   7        2.49       -0.49      3.97 o 
 -20   1   7       57.38       42.93      5.18 o 
 -19   1   7       23.93       21.05      2.50 o 
 -18   1   7        7.02        4.60      2.22 o 
 -17   1   7      305.50      272.13      5.99 o 
 -16   1   7       61.26       59.65      3.04 o 
 -15   1   7       58.37       56.99      1.94 o 
 -14   1   7       63.91       66.55      2.29 o 
 -13   1   7      318.80      312.72      5.85 o 
 -12   1   7       28.95       33.80      1.19 o 
 -11   1   7       31.45       35.21      1.34 o 
 -10   1   7      638.29      722.25     13.44 o 
  -9   1   7       23.57       23.74      0.95 o 
  -8   1   7      941.02      932.07     12.71 o 
  -7   1   7       96.23       99.36      1.89 o 
  -6   1   7     1358.32     1364.99     21.47 o 
  -5   1   7      653.08      588.63      9.10 o 
  -4   1   7      110.52      134.59      3.40 o 
  -3   1   7     3290.07     3060.63     42.53 o 
  -2   1   7      177.05      167.46      2.04 o 
  -1   1   7      756.48      743.64      9.21 o 
   0   1   7      601.05      599.96      8.50 o 
   1   1   7     2318.78     2329.60     27.64 o 
   2   1   7      101.33      108.01      5.11 o 
   3   1   7      212.41      215.56      2.83 o 
   4   1   7      141.59      171.34      2.93 o 
   5   1   7     1190.55     1187.73     14.08 o 
   6   1   7       15.79       14.22      1.14 o 
   7   1   7      230.29      243.13      3.69 o 
   8   1   7       21.37       21.65      1.36 o 
   9   1   7      113.49      123.15      2.82 o 
  10   1   7       34.69       34.62      1.55 o 
  11   1   7      176.84      162.73      3.76 o 
  12   1   7      136.31      125.09      2.80 o 
  13   1   7        5.54        5.36      2.44 o 
  14   1   7       10.83       15.44      3.20 o 
  15   1   7        3.63        4.20      3.63 o 
  16   1   7       11.14        9.84      4.01 o 
  17   1   7        0.45       -0.04      4.87 o 
  18   1   7        4.40        0.95      6.01 o 
 -23   2   7       17.47        9.40      6.66 o 
 -22   2   7        2.41        3.07      6.24 o 
 -21   2   7        2.02       -2.20      6.56 o 
 -20   2   7       35.05       23.31      6.15 o 
 -19   2   7       49.55       47.74      6.92 o 
 -18   2   7        0.53        4.29      6.30 o 
 -17   2   7       34.58       25.54      6.85 o 
 -16   2   7       61.32       57.78      4.74 o 
 -15   2   7       69.40       67.41      3.59 o 
 -14   2   7       12.99       10.75      2.56 o 
 -13   2   7      641.34      632.54     13.10 o 
 -12   2   7      209.94      198.00      4.68 o 
 -11   2   7       48.13       45.34      2.23 o 
 -10   2   7      170.07      138.57      2.77 o 
  -9   2   7      251.93      252.34      5.31 o 
  -8   2   7        6.25        7.16      1.50 o 
  -7   2   7        0.69        0.59      1.22 o 
  -6   2   7     1829.12     1920.71     35.19 o 
  -5   2   7      574.62      588.10      9.00 o 
  -4   2   7      183.63      231.78      5.19 o 
  -3   2   7     1093.58     1133.29     17.40 o 
  -2   2   7      635.22      677.87     11.65 o 
  -1   2   7      678.43      755.74     12.00 o 
   0   2   7     1553.84     1680.95     25.43 o 
   1   2   7     1847.02     1933.91     28.01 o 
   2   2   7     1049.90     1152.37     15.43 o 
   3   2   7      282.30      330.38      4.70 o 
   4   2   7       66.37       61.93      1.37 o 
   5   2   7        7.49        8.31      1.13 o 
   6   2   7      347.53      337.21      5.33 o 
   7   2   7        0.70        0.73      1.17 o 
   8   2   7      412.04      442.26      7.20 o 
   9   2   7      373.62      390.31      6.18 o 
  10   2   7      133.79      133.06      3.99 o 
  11   2   7       26.48       17.03      2.38 o 
  12   2   7       88.66       85.73      2.78 o 
  13   2   7       66.72       67.96      3.49 o 
  14   2   7       21.71       23.85      6.96 o 
  15   2   7      107.79      119.09      5.36 o 
  16   2   7       72.73       80.92      5.55 o 
  17   2   7        7.31        4.17      5.33 o 
  18   2   7       28.55       35.69      6.06 o 
 -23   3   7       10.24        2.68      8.39 o 
 -22   3   7        0.58        1.17      7.77 o 
 -21   3   7       19.17       12.19      7.07 o 
 -20   3   7       25.71       35.61      5.82 o 
 -19   3   7        6.42        4.51      5.06 o 
 -18   3   7       22.45       12.81      4.74 o 
 -17   3   7       54.77       53.47      5.43 o 
 -16   3   7       13.61       11.16      4.17 o 
 -15   3   7       18.31       13.97      3.91 o 
 -14   3   7      351.29      360.60     18.53 o 
 -13   3   7       19.20       19.61      1.55 o 
 -12   3   7       43.12       36.84      1.50 o 
 -11   3   7      697.86      706.95     12.30 o 
 -10   3   7      179.26      186.72      3.38 o 
  -9   3   7      390.31      425.90      9.24 o 
  -8   3   7      280.22      279.88      7.47 o 
  -7   3   7       20.66       23.28      1.34 o 
  -6   3   7      126.81      117.93      2.40 o 
  -5   3   7      968.34     1013.39     16.10 o 
  -4   3   7     1070.53     1174.80     18.98 o 
  -3   3   7      670.85      767.26     11.65 o 
  -2   3   7       30.89       41.55      1.30 o 
  -1   3   7      543.63      580.28      9.44 o 
   0   3   7       59.84       64.13      1.93 o 
   1   3   7       21.75       23.65      3.60 o 
   2   3   7      661.53      713.84     11.37 o 
   3   3   7       56.22       55.84      3.33 o 
   4   3   7       51.66       43.61      1.46 o 
   5   3   7      612.87      646.55      9.63 o 
   6   3   7      167.77      177.75      2.93 o 
   7   3   7       24.60       21.47      1.59 o 
   8   3   7       97.31      101.45      2.26 o 
   9   3   7      338.69      366.59      7.41 o 
  10   3   7      120.61       84.69      7.50 o 
  11   3   7      134.63       88.67      7.67 o 
  12   3   7        8.89        7.63      3.31 o 
  13   3   7       29.81       35.24      3.56 o 
  14   3   7       34.20       27.25      3.80 o 
  15   3   7       11.41        9.50      4.28 o 
  16   3   7      120.90      148.22      6.50 o 
  17   3   7       25.63       22.02      5.79 o 
 -21   4   7        3.79        4.12      6.85 o 
 -20   4   7        0.76       -2.18      6.25 o 
 -19   4   7       37.70       36.20      6.09 o 
 -18   4   7       32.25       38.84      7.82 o 
 -17   4   7       60.05       48.85      5.14 o 
 -16   4   7      173.74      169.31      5.33 o 
 -15   4   7       53.44       50.72      4.56 o 
 -14   4   7       22.05       25.82      2.71 o 
 -13   4   7      543.20      521.32     14.49 o 
 -12   4   7      204.93      238.09      8.75 o 
 -11   4   7      307.51      300.98      6.72 o 
 -10   4   7      133.09      121.96      3.14 o 
  -9   4   7      132.32      148.35      6.05 o 
  -8   4   7      241.81      244.82      4.78 o 
  -7   4   7      276.76      284.11      5.98 o 
  -6   4   7      330.16      321.90      6.20 o 
  -5   4   7       62.32       59.57      2.19 o 
  -4   4   7       24.94       29.08      1.75 o 
  -3   4   7       62.00       71.55      2.69 o 
  -2   4   7      201.01      209.52      3.73 o 
  -1   4   7        3.84        4.00      1.45 o 
   0   4   7       84.69       94.62      2.15 o 
   1   4   7       50.85       48.91      1.90 o 
   2   4   7       33.35       31.21      2.02 o 
   3   4   7        7.05        5.19      1.66 o 
   4   4   7       29.77       32.13      2.10 o 
   5   4   7       24.34       30.60      2.19 o 
   6   4   7      138.01      129.70      3.02 o 
   7   4   7      101.26       92.47      2.68 o 
   8   4   7      901.27      916.17     20.32 o 
   9   4   7       22.25       23.87      2.48 o 
  10   4   7       51.63       49.38      2.85 o 
  11   4   7       23.54       26.56      2.63 o 
  12   4   7        9.47        5.81      4.18 o 
  13   4   7      210.15      231.20      7.40 o 
  14   4   7       84.28       98.16      7.15 o 
  15   4   7        1.94       -0.38      5.45 o 
  16   4   7        0.74        2.74      5.24 o 
 -20   5   7       89.14       99.77      8.24 o 
 -19   5   7       18.90       15.74      6.86 o 
 -18   5   7        1.49       -3.52      8.91 o 
 -17   5   7       42.64       38.77      6.88 o 
 -16   5   7       35.01       40.15      6.49 o 
 -15   5   7      186.84      186.59      6.69 o 
 -14   5   7       80.49       69.05      3.46 o 
 -13   5   7      262.91      260.93      8.13 o 
 -12   5   7       19.67       24.21      2.49 o 
 -11   5   7       99.32       99.67      4.32 o 
 -10   5   7       14.13       15.29      1.50 o 
  -9   5   7       90.72      102.02      3.54 o 
  -8   5   7       76.34       86.26      3.93 o 
  -7   5   7        0.03        1.83      2.46 o 
  -6   5   7       37.16       31.94      2.46 o 
  -5   5   7      353.87      340.57      8.99 o 
  -4   5   7       51.05       52.18      3.04 o 
  -3   5   7       75.97       66.52      3.01 o 
  -2   5   7      245.72      227.49      6.20 o 
  -1   5   7       13.14       15.05      2.10 o 
   0   5   7      174.10      158.10      6.29 o 
   1   5   7        7.69        9.94      2.12 o 
   2   5   7       75.55       75.59      2.76 o 
   3   5   7      138.48      127.03      3.88 o 
   4   5   7       41.34       33.56      3.89 o 
   5   5   7       18.59       15.41      3.32 o 
   6   5   7       14.78       13.16      5.28 o 
   7   5   7      254.57      239.42     19.10 o 
   8   5   7        4.25        1.24      2.50 o 
   9   5   7       46.11       50.34      3.38 o 
  10   5   7        2.34       -0.82      3.56 o 
  11   5   7       65.01       70.27      5.18 o 
  12   5   7        4.09        3.31      5.06 o 
  13   5   7        3.14        6.34      5.36 o 
  14   5   7       16.95       18.80      5.34 o 
 -17   6   7       12.59        8.92      8.11 o 
 -16   6   7       45.78       48.49      7.87 o 
 -15   6   7       31.34       31.36      6.30 o 
 -14   6   7       55.42       48.43      8.19 o 
 -13   6   7       84.68       84.27      7.04 o 
 -12   6   7      101.75       95.38      6.05 o 
 -11   6   7        2.46        0.50      2.71 o 
 -10   6   7       90.13       96.66      5.59 o 
  -9   6   7       95.81       96.09      7.08 o 
  -8   6   7       54.92       51.18      4.80 o 
  -7   6   7       46.49       50.53      5.95 o 
  -6   6   7      115.73      100.00      8.64 o 
  -5   6   7      107.52       90.22      4.56 o 
  -4   6   7        0.20       -2.16      3.35 o 
  -3   6   7       18.61       15.64      3.91 o 
  -2   6   7       33.66       34.04      4.13 o 
  -1   6   7       37.16       34.95      3.17 o 
   0   6   7       55.04       62.27      6.04 o 
   1   6   7       32.00       31.42      3.84 o 
   2   6   7      101.08       96.18      4.83 o 
   3   6   7        3.28        6.52      3.69 o 
   4   6   7       13.88       12.25      4.37 o 
   5   6   7        3.39        7.40      6.59 o 
   6   6   7        2.47        2.42      6.79 o 
   7   6   7        3.56        1.21      5.51 o 
   8   6   7       24.50       16.76      4.16 o 
   9   6   7       27.19       30.10      4.39 o 
  10   6   7       49.99       44.12      6.89 o 
  11   6   7       17.72       17.62      6.17 o 
  12   6   7       82.05       89.00      7.20 o 
 -14   7   7       21.43       18.72      6.95 o 
 -13   7   7        7.82        6.63      6.55 o 
 -12   7   7        2.19        8.07      8.97 o 
 -11   7   7        0.57       -4.25      6.91 o 
 -10   7   7        2.17       -0.09      7.87 o 
  -9   7   7       18.51       21.97     10.95 o 
  -8   7   7       28.29       40.32      7.92 o 
  -7   7   7        8.72        7.69      6.15 o 
  -6   7   7       21.33       18.53      5.20 o 
  -5   7   7       14.67       15.85      5.94 o 
  -4   7   7       39.63       35.93      6.14 o 
  -3   7   7       43.79       39.70      5.32 o 
  -2   7   7       24.88       29.64      6.03 o 
  -1   7   7        1.04        4.55      5.81 o 
   0   7   7       53.83       70.12      5.67 o 
   1   7   7       48.69       57.13      7.63 o 
   2   7   7      123.73      128.88      6.53 o 
   3   7   7       26.13       31.53      5.57 o 
   4   7   7       35.96       41.16      6.47 o 
   5   7   7        0.67        0.01      5.56 o 
   6   7   7        3.63        4.81      6.61 o 
   7   7   7       12.42       17.83      6.02 o 
   8   7   7        0.13       -3.85      9.31 o 
  -8   8   7       10.86        7.70      6.70 o 
  -7   8   7        4.06        2.40      6.50 o 
  -6   8   7        5.17        4.83      9.05 o 
  -5   8   7       25.09       23.41      7.44 o 
  -4   8   7        0.91       -1.95      6.07 o 
  -3   8   7        7.83        6.08      6.19 o 
  -2   8   7        4.43        4.58      6.96 o 
  -1   8   7        4.14        6.94      6.22 o 
   0   8   7        4.22        9.37      9.01 o 
   1   8   7       18.44       27.68      9.46 o 
   2   8   7       41.34       52.19      6.92 o 
   3   8   7        2.30       -2.07      7.44 o 
 -24   0   8        4.74       10.41      9.61 o 
 -22   0   8       61.59       74.38      8.80 o 
 -20   0   8      137.80      142.86      5.94 o 
 -18   0   8       10.46       11.52      2.28 o 
 -16   0   8        5.34        4.15      2.17 o 
 -14   0   8     1551.92     1569.42     34.08 o 
 -12   0   8      391.57      403.38      8.35 o 
 -10   0   8      821.89      914.05     31.84 o 
  -8   0   8       70.32       60.69      3.18 o 
  -6   0   8      379.00      491.08     10.28 o 
  -4   0   8      153.31      198.29      4.46 o 
  -2   0   8    10132.79    10448.07    230.06 o 
   0   0   8        2.37        1.51      0.28 o 
   2   0   8      226.19      274.43      5.01 o 
   4   0   8      161.33      180.53      3.46 o 
   6   0   8      913.78      953.45     16.79 o 
   8   0   8       15.20       12.35      2.06 o 
  10   0   8       15.74       14.59      2.42 o 
  12   0   8      217.37      199.39     10.95 o 
  14   0   8       78.80       81.98      9.06 o 
  16   0   8        1.07        2.57      5.46 o 
  18   0   8        4.24        8.97     11.99 o 
 -24   1   8       27.91       29.36      6.99 o 
 -23   1   8       32.14       35.72      7.36 o 
 -22   1   8        4.80        7.06      6.69 o 
 -21   1   8        9.79       14.08      5.34 o 
 -20   1   8       75.28       66.40      6.36 o 
 -19   1   8       41.73       32.50      2.17 o 
 -18   1   8      384.00      357.07      9.39 o 
 -17   1   8       34.20       29.01      1.90 o 
 -16   1   8      170.31      174.69      5.22 o 
 -15   1   8       84.48       87.49      2.32 o 
 -14   1   8       70.30       68.72      2.04 o 
 -13   1   8       63.62       59.25      1.81 o 
 -12   1   8      146.19      136.94      2.66 o 
 -11   1   8      810.12      854.60     12.78 o 
 -10   1   8      507.34      524.67      7.51 o 
  -9   1   8      463.35      498.40      7.11 o 
  -8   1   8       46.20       41.16      1.24 o 
  -7   1   8      495.25      544.47      9.47 o 
  -6   1   8      134.84      141.20      2.63 o 
  -5   1   8        0.84        1.36      0.88 o 
  -4   1   8     2970.11     2937.50     42.69 o 
  -3   1   8     1139.26     1248.60     20.02 o 
  -2   1   8      110.64       74.04      1.10 o 
  -1   1   8      790.94      939.48     16.02 o 
   0   1   8     2957.37     3147.17     39.17 o 
   1   1   8       25.24       28.06      0.74 o 
   2   1   8      315.51      331.01      4.36 o 
   3   1   8     1272.09     1299.60     16.80 o 
   4   1   8      884.68      912.89     10.75 o 
   5   1   8       63.96       69.17      1.32 o 
   6   1   8      385.55      415.66      5.50 o 
   7   1   8       30.32       27.91      1.26 o 
   8   1   8        0.26       -0.08      1.23 o 
   9   1   8      136.68      146.48      3.24 o 
  10   1   8        1.26        0.70      1.59 o 
  11   1   8       20.97       22.74      1.94 o 
  12   1   8        5.45        3.67      2.15 o 
  13   1   8       81.92       85.97      3.91 o 
  14   1   8        6.67        5.12      3.18 o 
  15   1   8        5.37        2.50      5.66 o 
  16   1   8       16.99       12.56      3.97 o 
  17   1   8        6.87        7.59      6.15 o 
 -24   2   8       30.62       31.13      8.50 o 
 -23   2   8       27.22       29.70      6.75 o 
 -22   2   8        9.20        8.67      6.15 o 
 -21   2   8        2.56        0.25      6.51 o 
 -20   2   8      143.40      137.04      7.32 o 
 -19   2   8        1.44       -4.68      4.69 o 
 -18   2   8      285.90      254.02      9.02 o 
 -17   2   8      434.19      424.87     13.00 o 
 -16   2   8       57.24       56.78      4.86 o 
 -15   2   8      826.92      782.77     22.88 o 
 -14   2   8      527.23      502.49     12.69 o 
 -13   2   8       41.02       36.71      3.22 o 
 -12   2   8       37.13       37.08      2.30 o 
 -11   2   8      145.57      141.73      2.82 o 
 -10   2   8      192.11      189.02      3.36 o 
  -9   2   8     1297.73     1352.55     21.50 o 
  -8   2   8     1035.95     1106.15     17.33 o 
  -7   2   8       24.24       29.13      1.34 o 
  -6   2   8       61.50       64.52      1.94 o 
  -5   2   8     1378.32     1576.45     28.63 o 
  -4   2   8     4516.16     4523.99     72.55 o 
  -3   2   8     1265.02     1294.93     20.96 o 
  -2   2   8      126.41      162.67      3.74 o 
  -1   2   8      126.98      153.84      3.65 o 
   0   2   8      299.37      330.02      4.18 o 
   1   2   8       79.03       84.61      4.59 o 
   2   2   8     1113.99     1134.56     14.94 o 
   3   2   8      211.12      231.96      3.63 o 
   4   2   8     1126.66     1170.80     15.28 o 
   5   2   8      143.20      143.31      2.71 o 
   6   2   8      163.72      168.69      3.11 o 
   7   2   8      100.48       92.65      2.84 o 
   8   2   8        4.47        6.68      1.67 o 
   9   2   8       46.98       49.84      1.96 o 
  10   2   8      173.58      190.62      3.91 o 
  11   2   8       19.47        8.34      2.22 o 
  12   2   8       78.53       78.82      3.56 o 
  13   2   8        0.05        1.10      3.21 o 
  14   2   8       92.60       94.07      5.07 o 
  15   2   8      210.01      231.65      9.05 o 
  16   2   8        3.66        2.76      5.01 o 
  17   2   8       17.29       11.66      5.56 o 
 -23   3   8        5.06       -3.54      8.13 o 
 -22   3   8       19.98       23.49      7.82 o 
 -21   3   8       19.22       21.52      7.06 o 
 -20   3   8        3.80        6.47      7.13 o 
 -19   3   8       58.13       64.49      6.30 o 
 -18   3   8        6.07        3.80      5.37 o 
 -17   3   8       90.02       78.64      7.92 o 
 -16   3   8        7.25        8.48      4.10 o 
 -15   3   8       39.55       36.87      4.59 o 
 -14   3   8       35.45       31.32      4.26 o 
 -13   3   8       36.70       29.01      1.62 o 
 -12   3   8       94.74       94.25      2.52 o 
 -11   3   8       54.69       49.98      1.92 o 
 -10   3   8      149.75      143.85      4.67 o 
  -9   3   8     2082.96     2123.34     41.80 o 
  -8   3   8      431.62      415.24      8.53 o 
  -7   3   8      189.68      181.51      3.57 o 
  -6   3   8      181.92      163.58      3.10 o 
  -5   3   8      519.66      521.64      8.92 o 
  -4   3   8      496.37      497.58      8.83 o 
  -3   3   8      142.07      131.51      3.04 o 
  -2   3   8      280.26      304.53      5.00 o 
  -1   3   8       22.14       28.03      1.43 o 
   0   3   8       19.49       20.16      1.36 o 
   1   3   8      472.98      491.67     10.04 o 
   2   3   8      592.95      617.09     10.32 o 
   3   3   8       13.60       13.71      1.31 o 
   4   3   8      150.79      159.29      2.79 o 
   5   3   8      150.76      149.52      5.49 o 
   6   3   8      128.83      127.62      2.36 o 
   7   3   8       84.03       75.97      2.05 o 
   8   3   8       44.54       46.07      2.05 o 
   9   3   8      214.54      234.75      5.76 o 
  10   3   8       12.29        6.06      2.47 o 
  11   3   8      269.01      237.37     12.07 o 
  12   3   8       37.22       29.96      4.01 o 
  13   3   8        2.78        2.13      4.04 o 
  14   3   8       35.48       36.38      4.08 o 
  15   3   8       30.54       34.55      4.59 o 
  16   3   8       47.49       48.19      5.79 o 
 -22   4   8        8.70        9.38     10.01 o 
 -21   4   8       60.53       63.60      7.33 o 
 -20   4   8       16.62       11.66      6.31 o 
 -19   4   8        1.30        0.68      5.83 o 
 -18   4   8       28.50       33.61      8.00 o 
 -17   4   8       17.35       16.57      5.69 o 
 -16   4   8       13.06       14.63      5.26 o 
 -15   4   8       77.29       68.63      6.63 o 
 -14   4   8      158.03      141.06      6.08 o 
 -13   4   8      598.39      595.14     15.46 o 
 -12   4   8       20.74       19.78      2.83 o 
 -11   4   8       25.70       25.25      2.99 o 
 -10   4   8      171.10      167.43      5.55 o 
  -9   4   8       55.43       52.97      3.10 o 
  -8   4   8       71.70       72.93      2.34 o 
  -7   4   8       55.47       63.62      1.98 o 
  -6   4   8      209.94      233.64      4.54 o 
  -5   4   8      496.58      487.79      8.68 o 
  -4   4   8      165.95      178.88      5.51 o 
  -3   4   8       61.61       58.84      1.63 o 
  -2   4   8      188.53      165.27      3.14 o 
  -1   4   8       73.32       81.01      2.00 o 
   0   4   8       15.65       14.57      1.73 o 
   1   4   8      245.30      235.11      6.54 o 
   2   4   8      362.14      345.37      7.85 o 
   3   4   8      142.26      130.05      3.15 o 
   4   4   8      115.18      113.35      3.13 o 
   5   4   8       81.25       81.42      3.06 o 
   6   4   8      172.16      170.06      5.06 o 
   7   4   8      165.17      148.37      8.46 o 
   8   4   8      516.86      519.66     12.52 o 
   9   4   8       34.13       32.48      2.54 o 
  10   4   8       32.29       30.93      3.09 o 
  11   4   8       28.35       17.78      9.53 o 
  12   4   8       42.66       48.41      4.34 o 
  13   4   8        2.63        1.73      4.01 o 
  14   4   8       22.26       25.50      6.82 o 
  15   4   8       17.10       19.94      5.19 o 
 -20   5   8      131.64      132.44      8.72 o 
 -19   5   8        6.21        1.88      6.76 o 
 -18   5   8       96.58       99.36      8.23 o 
 -17   5   8       22.29       19.02      5.96 o 
 -16   5   8        6.43        1.20      5.41 o 
 -15   5   8       96.44       94.08      5.95 o 
 -14   5   8      143.31      137.52      5.21 o 
 -13   5   8       16.32       16.93      2.34 o 
 -12   5   8      106.94      108.22      4.48 o 
 -11   5   8       11.56       13.96      1.72 o 
 -10   5   8        2.52        3.48      1.21 o 
  -9   5   8       31.01       30.05      1.49 o 
  -8   5   8       66.68       54.14      2.76 o 
  -7   5   8      336.70      338.18      7.95 o 
  -6   5   8       53.13       53.37      2.66 o 
  -5   5   8       88.11       94.83      3.01 o 
  -4   5   8      304.96      290.33      5.85 o 
  -3   5   8      336.60      307.38      7.48 o 
  -2   5   8      157.16      138.87      3.24 o 
  -1   5   8        0.96       -0.09      1.97 o 
   0   5   8       44.11       35.98      2.21 o 
   1   5   8      286.07      269.59      7.48 o 
   2   5   8      133.67      110.33      4.46 o 
   3   5   8      299.55      294.29     14.01 o 
   4   5   8       36.34       32.24      3.58 o 
   5   5   8        0.47        0.51      3.13 o 
   6   5   8      188.63      189.73      5.89 o 
   7   5   8       27.10       30.00      3.46 o 
   8   5   8       49.94       48.24      2.95 o 
   9   5   8       19.92       17.51      3.11 o 
  10   5   8        2.52        0.00      4.63 o 
  11   5   8       32.26       37.29      4.19 o 
  12   5   8        4.51        4.72      5.34 o 
  13   5   8        3.62        2.56      5.58 o 
 -17   6   8       15.43       23.22      7.03 o 
 -16   6   8        5.04       11.13      9.09 o 
 -15   6   8       70.42       78.43     11.77 o 
 -14   6   8       38.69       34.13      5.94 o 
 -13   6   8        0.19       -0.64      6.29 o 
 -12   6   8       10.47       11.12      5.96 o 
 -11   6   8       89.93       83.41      6.29 o 
 -10   6   8      112.76      115.84      6.52 o 
  -9   6   8      102.96       86.32      5.95 o 
  -8   6   8       11.80        9.13      4.39 o 
  -7   6   8       86.39       79.07      6.86 o 
  -6   6   8       29.66       32.19      4.25 o 
  -5   6   8      168.78      160.64      8.86 o 
  -4   6   8       46.10       54.13      4.16 o 
  -3   6   8       76.98       69.51      2.95 o 
  -2   6   8       37.60       30.77      2.60 o 
  -1   6   8       30.64       31.32      2.83 o 
   0   6   8        5.25        8.48      4.16 o 
   1   6   8       14.00       13.75      3.91 o 
   2   6   8       14.33       13.17      4.16 o 
   3   6   8       74.38       69.11      6.65 o 
   4   6   8        7.41        8.41      4.60 o 
   5   6   8       26.41       22.69      6.97 o 
   6   6   8       19.17       24.26      9.94 o 
   7   6   8      125.37      120.08      5.57 o 
   8   6   8       10.67       11.79      5.39 o 
   9   6   8       52.48       50.69      8.31 o 
  10   6   8        7.50        9.74      6.86 o 
  11   6   8        1.72       -0.12      6.03 o 
 -14   7   8       11.64       12.63      7.01 o 
 -13   7   8        7.88       12.18      6.61 o 
 -12   7   8       10.48       14.38      7.43 o 
 -11   7   8        2.95        1.17      5.98 o 
 -10   7   8        4.74        3.41      5.75 o 
  -9   7   8       13.71        6.71     10.85 o 
  -8   7   8        1.17        0.35      7.48 o 
  -7   7   8       89.02       83.53      6.03 o 
  -6   7   8       54.54       60.83      7.70 o 
  -5   7   8       15.52       19.16      5.26 o 
  -4   7   8       84.14       88.30      7.74 o 
  -3   7   8        6.11       13.59      5.10 o 
  -2   7   8        7.71        4.35      5.84 o 
  -1   7   8       17.01       26.34      6.18 o 
   0   7   8        5.13        7.08      5.90 o 
   1   7   8      201.72      201.55      9.68 o 
   2   7   8       53.90       65.08      8.69 o 
   3   7   8       63.12       71.52     11.82 o 
   4   7   8        3.65        9.24      5.58 o 
   5   7   8       14.51       16.14      5.80 o 
   6   7   8       11.06       12.59      5.97 o 
   7   7   8        0.81        2.71      6.04 o 
  -8   8   8        0.06       -8.36     13.38 o 
  -7   8   8        8.84        5.16      6.52 o 
  -6   8   8       23.14       19.49      6.64 o 
  -5   8   8        1.14       -0.09      6.36 o 
  -4   8   8        1.31       12.46     12.73 o 
  -3   8   8       37.15       44.81      9.55 o 
  -2   8   8       28.94       28.97      6.47 o 
  -1   8   8       10.61       14.11      7.28 o 
   0   8   8       63.91       73.50      7.07 o 
   1   8   8        1.70        2.64      6.39 o 
 -23   0   9        0.28       -2.43      8.27 o 
 -21   0   9       10.02        0.63      7.10 o 
 -19   0   9       17.13       17.20      2.50 o 
 -17   0   9       47.02       44.69      3.45 o 
 -15   0   9      186.95      170.98      4.47 o 
 -13   0   9       63.28       64.73      2.58 o 
 -11   0   9       44.32       46.62      2.38 o 
  -9   0   9       15.71       14.50      1.89 o 
  -7   0   9       95.62       88.47      2.89 o 
  -5   0   9       10.33       10.52      1.04 o 
  -3   0   9     1724.25     1641.35     30.96 o 
  -1   0   9     2492.31     2489.08     60.91 o 
   1   0   9      136.39      134.33      3.00 o 
   3   0   9      495.07      448.66      8.65 o 
   5   0   9      365.73      364.46      6.80 o 
   7   0   9       57.56       60.24      2.28 o 
   9   0   9        2.30        1.69      2.07 o 
  11   0   9       99.53      115.23      8.38 o 
  13   0   9       11.34        9.53      3.72 o 
  15   0   9       14.61       11.29      6.45 o 
  17   0   9      129.80      156.21     13.53 o 
 -24   1   9        4.07        5.24      6.71 o 
 -23   1   9       35.27       51.13      7.53 o 
 -22   1   9       43.45       39.03      5.92 o 
 -21   1   9       16.94       15.14      5.25 o 
 -20   1   9       19.13       20.73      3.96 o 
 -19   1   9       93.99       81.81      6.58 o 
 -18   1   9       98.53       85.89      5.11 o 
 -17   1   9      863.97      859.31     29.60 o 
 -16   1   9      658.28      655.96     24.22 o 
 -15   1   9       55.62       54.65      3.10 o 
 -14   1   9       50.99       55.82      2.94 o 
 -13   1   9      292.87      305.34      6.30 o 
 -12   1   9       21.47       23.13      1.57 o 
 -11   1   9        1.09        3.12      1.06 o 
 -10   1   9      369.23      393.36      6.68 o 
  -9   1   9       45.15       43.55      1.30 o 
  -8   1   9      261.75      279.53      4.25 o 
  -7   1   9       65.84       62.67      1.37 o 
  -6   1   9      485.34      525.57      7.30 o 
  -5   1   9      768.42      772.09     11.10 o 
  -4   1   9      439.65      530.75     10.80 o 
  -3   1   9     7129.21     7410.86    107.02 o 
  -2   1   9     8258.58     8315.78    146.68 o 
  -1   1   9      977.58     1001.22     14.07 o 
   0   1   9      418.83      406.19      5.96 o 
   1   1   9     1231.76     1277.33     16.10 o 
   2   1   9      172.00      170.39      2.26 o 
   3   1   9       27.54       25.66      1.01 o 
   4   1   9       49.65       46.39      2.47 o 
   5   1   9       21.07       20.68      1.03 o 
   6   1   9       62.91       63.06      1.43 o 
   7   1   9      174.97      187.67      3.33 o 
   8   1   9       49.29       41.47      1.71 o 
   9   1   9      359.18      332.48      5.99 o 
  10   1   9       26.93       23.35      2.05 o 
  11   1   9       62.95       61.67      3.24 o 
  12   1   9        0.33        1.08      2.21 o 
  13   1   9       23.37       13.44      5.37 o 
  14   1   9       24.52       24.00      4.11 o 
  15   1   9       51.74       51.34      5.07 o 
  16   1   9        7.62       10.31      4.56 o 
  17   1   9        3.25        0.35     11.53 o 
 -24   2   9       27.45       21.41      7.16 o 
 -23   2   9       12.48       11.90      7.77 o 
 -22   2   9       13.75       15.49      7.02 o 
 -21   2   9        3.31        5.24      7.06 o 
 -20   2   9       28.01       27.53      5.29 o 
 -19   2   9        6.43        4.08      4.66 o 
 -18   2   9       80.98       64.38      8.42 o 
 -17   2   9       41.87       44.20      4.28 o 
 -16   2   9       94.30       78.78      8.88 o 
 -15   2   9        0.39        2.02      2.81 o 
 -14   2   9      271.98      270.63      6.02 o 
 -13   2   9       43.45       44.54      2.53 o 
 -12   2   9       76.63       78.46      2.95 o 
 -11   2   9      226.55      234.38      4.06 o 
 -10   2   9      602.49      649.50     11.79 o 
  -9   2   9      480.75      490.84      8.20 o 
  -8   2   9      460.01      508.95      8.97 o 
  -7   2   9       40.03       49.21      1.57 o 
  -6   2   9      703.25      738.90     11.28 o 
  -5   2   9      151.81      163.49      2.52 o 
  -4   2   9     2110.21     2063.94     27.91 o 
  -3   2   9       19.63       22.29      0.98 o 
  -2   2   9      393.77      407.08      5.81 o 
  -1   2   9        1.58        0.89      0.88 o 
   0   2   9      597.15      567.77      8.01 o 
   1   2   9       63.24       64.06      3.61 o 
   2   2   9       22.53       21.71      1.23 o 
   3   2   9       22.36       20.47      1.18 o 
   4   2   9      150.61      158.10      2.47 o 
   5   2   9       15.16       14.04      1.16 o 
   6   2   9      702.45      756.15     12.80 o 
   7   2   9      397.96      422.60      6.69 o 
   8   2   9       11.76        7.74      2.10 o 
   9   2   9       30.11       24.60      2.03 o 
  10   2   9      419.59      487.73     12.25 o 
  11   2   9       78.18       75.89      2.79 o 
  12   2   9       71.31       56.10      6.39 o 
  13   2   9       51.74       43.40      3.55 o 
  14   2   9       29.52       28.09      3.69 o 
  15   2   9       11.15       14.08      4.87 o 
  16   2   9       29.31       38.67      5.55 o 
 -23   3   9       18.89       28.49      8.27 o 
 -22   3   9        9.24        8.79      8.02 o 
 -21   3   9       23.67       12.12      6.97 o 
 -20   3   9       33.49       35.56      6.54 o 
 -19   3   9       12.27       14.86      7.15 o 
 -18   3   9        5.31       10.02      5.35 o 
 -17   3   9       14.37        9.47      4.98 o 
 -16   3   9        8.36        6.76      4.61 o 
 -15   3   9       22.01       21.50      3.88 o 
 -14   3   9      555.49      581.82     19.15 o 
 -13   3   9      132.62      136.60      3.71 o 
 -12   3   9        6.58        3.97      1.91 o 
 -11   3   9       16.53       15.11      1.84 o 
 -10   3   9      217.22      212.70      5.79 o 
  -9   3   9       41.86       33.46      1.96 o 
  -8   3   9     1047.78     1114.05     21.82 o 
  -7   3   9     1014.39     1066.72     22.38 o 
  -6   3   9       50.20       52.15      2.08 o 
  -5   3   9      220.23      226.40      4.09 o 
  -4   3   9       89.81      106.65      2.39 o 
  -3   3   9       80.61       74.44      1.72 o 
  -2   3   9      115.73      126.93      2.34 o 
  -1   3   9       63.76       61.93      2.33 o 
   0   3   9      111.26      120.04      2.49 o 
   1   3   9       52.56       42.49      1.64 o 
   2   3   9      447.97      455.24      7.74 o 
   3   3   9      189.61      194.28      3.55 o 
   4   3   9      166.91      172.83      3.36 o 
   5   3   9       84.49       84.06      2.31 o 
   6   3   9      518.00      532.21     10.10 o 
   7   3   9       55.61       45.81      3.26 o 
   8   3   9       37.21       27.43      2.45 o 
   9   3   9       18.99       22.48      2.49 o 
  10   3   9       24.38       26.95      2.89 o 
  11   3   9      542.19      595.82     21.84 o 
  12   3   9      489.05      623.37     18.63 o 
  13   3   9      124.05      147.19      5.09 o 
  14   3   9       17.51        6.65      4.27 o 
  15   3   9       17.18       18.52      6.34 o 
 -22   4   9       27.93       38.39      8.02 o 
 -21   4   9        1.84        5.62      6.69 o 
 -20   4   9       34.90       31.07      6.41 o 
 -19   4   9       23.03       25.28      6.72 o 
 -18   4   9      215.02      211.42      9.30 o 
 -17   4   9        9.66        8.28      6.89 o 
 -16   4   9        6.03        5.15      4.52 o 
 -15   4   9        8.55        5.66      4.92 o 
 -14   4   9      130.38      123.06      4.44 o 
 -13   4   9       66.81       49.66      2.75 o 
 -12   4   9       19.52       15.80      2.47 o 
 -11   4   9       76.75       77.69      4.07 o 
 -10   4   9       75.80       69.04      2.97 o 
  -9   4   9      186.98      192.85      5.95 o 
  -8   4   9      118.46      118.27      3.11 o 
  -7   4   9      804.45      757.31     15.05 o 
  -6   4   9       90.92       80.68      2.07 o 
  -5   4   9      442.81      444.33      8.04 o 
  -4   4   9       76.90       75.09      2.68 o 
  -3   4   9      133.73      136.63      2.76 o 
  -2   4   9       55.39       50.34      1.61 o 
  -1   4   9        6.80        6.63      1.49 o 
   0   4   9       13.49       16.03      1.61 o 
   1   4   9      122.28      114.45      2.99 o 
   2   4   9      178.72      175.12      8.49 o 
   3   4   9       47.65       42.79      2.17 o 
   4   4   9      463.67      461.55      9.11 o 
   5   4   9        4.45        3.81      1.99 o 
   6   4   9        4.09        2.94      1.93 o 
   7   4   9       17.76       14.34      2.27 o 
   8   4   9       79.03       83.31      2.87 o 
   9   4   9       66.39       62.23      2.99 o 
  10   4   9        5.67        5.98      2.62 o 
  11   4   9        7.68        5.05      3.84 o 
  12   4   9       70.30       72.19      4.19 o 
  13   4   9        1.24       -0.31      4.42 o 
  14   4   9       50.32       57.33      5.32 o 
 -20   5   9       47.04       53.77      7.57 o 
 -19   5   9       11.99       13.02      7.70 o 
 -18   5   9       53.62       58.28      9.70 o 
 -17   5   9       22.72       30.35      8.32 o 
 -16   5   9        5.79        4.95      5.37 o 
 -15   5   9        7.95       12.06      5.14 o 
 -14   5   9       70.38       68.76      7.17 o 
 -13   5   9       28.48       33.98      5.34 o 
 -12   5   9       37.79       32.14      5.13 o 
 -11   5   9       43.54       49.71      5.02 o 
 -10   5   9        3.15        1.67      3.82 o 
  -9   5   9        9.53        6.41      2.22 o 
  -8   5   9       20.86       21.52      2.75 o 
  -7   5   9      230.73      219.03      4.54 o 
  -6   5   9      116.83      113.68      3.18 o 
  -5   5   9       11.28       12.81      1.81 o 
  -4   5   9       47.55       53.75      2.70 o 
  -3   5   9      129.10      120.94      3.06 o 
  -2   5   9       54.47       50.10      2.15 o 
  -1   5   9      153.04      148.83      4.76 o 
   0   5   9      157.44      153.14      7.66 o 
   1   5   9       69.03       55.54      2.79 o 
   2   5   9       39.02       41.16      2.65 o 
   3   5   9       17.72       16.56      2.68 o 
   4   5   9        4.65        5.96      3.40 o 
   5   5   9      191.41      182.52      7.92 o 
   6   5   9       80.65       71.68      3.81 o 
   7   5   9       26.65       24.81      3.35 o 
   8   5   9       39.69       37.57      3.54 o 
   9   5   9        2.13        3.75      4.42 o 
  10   5   9        1.37       -0.69      4.34 o 
  11   5   9       13.68       22.28      3.96 o 
  12   5   9       11.57       15.36      5.56 o 
 -18   6   9       42.50       59.22     11.09 o 
 -17   6   9        3.55        2.06      6.83 o 
 -16   6   9       27.98       24.42      6.59 o 
 -15   6   9       43.39       48.38      8.79 o 
 -14   6   9       27.83       34.10      5.94 o 
 -13   6   9       24.65       17.31      5.48 o 
 -12   6   9       34.81       39.24      6.28 o 
 -11   6   9       39.56       45.94      5.21 o 
 -10   6   9       57.64       56.28      5.87 o 
  -9   6   9      166.30      187.23      8.32 o 
  -8   6   9       55.52       53.40      5.52 o 
  -7   6   9      209.52      191.30      9.25 o 
  -6   6   9      124.93      124.23      6.06 o 
  -5   6   9        1.40        1.66      3.32 o 
  -4   6   9        8.12        9.86      2.81 o 
  -3   6   9        0.50        2.79      2.64 o 
  -2   6   9       11.82       10.70      3.02 o 
  -1   6   9       34.03       29.51      3.48 o 
   0   6   9      104.89      113.23      4.36 o 
   1   6   9       18.19       18.20      3.61 o 
   2   6   9      245.03      229.65     18.13 o 
   3   6   9       11.13        5.24      6.90 o 
   4   6   9       68.55       73.13      5.83 o 
   5   6   9       13.00        9.89      5.25 o 
   6   6   9        9.90       11.41      5.32 o 
   7   6   9       20.87       21.30      5.51 o 
   8   6   9        8.90        5.85      4.73 o 
   9   6   9        1.98       -0.38      6.44 o 
  10   6   9        1.26        0.90      5.88 o 
 -14   7   9        3.73        3.88      8.01 o 
 -13   7   9       10.76        7.88      7.66 o 
 -12   7   9       11.06        9.58      6.43 o 
 -11   7   9       40.44       37.25      7.30 o 
 -10   7   9       10.82       15.21      5.84 o 
  -9   7   9        7.32        3.53      7.67 o 
  -8   7   9        2.55        2.81     10.57 o 
  -7   7   9        4.85        6.66      5.33 o 
  -6   7   9       11.25       11.94      5.26 o 
  -5   7   9        5.25        8.53      7.24 o 
  -4   7   9       26.97       32.02      5.32 o 
  -3   7   9        1.06        0.58      7.12 o 
  -2   7   9        9.12       11.74      5.18 o 
  -1   7   9       11.24       11.97      5.22 o 
   0   7   9       53.98       61.06      6.62 o 
   1   7   9       27.31       28.89      7.86 o 
   2   7   9       13.93       21.77      6.21 o 
   3   7   9       14.46       14.26      6.08 o 
   4   7   9       12.98       23.82      5.79 o 
   5   7   9        2.37       -0.07      6.55 o 
   6   7   9        0.83        6.67      7.10 o 
  -7   8   9        6.00       14.72      9.57 o 
  -6   8   9       21.74       27.81     13.28 o 
  -5   8   9       22.01       34.56      8.34 o 
  -4   8   9        4.20        5.26      6.35 o 
  -3   8   9        8.20       11.41      6.37 o 
  -2   8   9        9.65        7.79     13.18 o 
  -1   8   9       39.35       43.27      9.74 o 
 -24   0  10       88.12      104.07     14.11 o 
 -22   0  10       15.69       28.42     11.06 o 
 -20   0  10       28.90       26.63      2.50 o 
 -18   0  10       91.74       88.94      5.30 o 
 -16   0  10      200.98      197.18      8.40 o 
 -14   0  10      203.08      203.93      6.86 o 
 -12   0  10       39.38       41.11      2.19 o 
 -10   0  10     1335.62     1396.34     35.15 o 
  -8   0  10     3381.25     3294.73     67.57 o 
  -6   0  10     5965.62     6015.08    143.59 o 
  -4   0  10      233.85      239.42     10.39 o 
  -2   0  10     1320.26     1362.57     29.97 o 
   0   0  10      765.86      803.76     17.19 o 
   2   0  10      695.61      759.45     13.36 o 
   4   0  10      293.06      323.01      6.07 o 
   6   0  10     1958.56     2140.77     52.86 o 
   8   0  10       13.27       15.20      2.12 o 
  10   0  10      442.61      432.48     14.97 o 
  12   0  10      205.41      198.26     10.66 o 
  14   0  10       67.13       70.86      5.77 o 
 -24   1  10       11.78       12.37      6.64 o 
 -23   1  10       19.74       23.13      7.23 o 
 -22   1  10       64.70       76.12     10.54 o 
 -21   1  10      129.72      120.68      4.96 o 
 -20   1  10       36.06       36.22      4.97 o 
 -19   1  10        7.23        6.81      2.20 o 
 -18   1  10       24.17       24.78      2.69 o 
 -17   1  10       40.79       41.49      3.28 o 
 -16   1  10      144.30      133.55      3.63 o 
 -15   1  10       35.99       30.28      1.56 o 
 -14   1  10       78.30       89.73      4.29 o 
 -13   1  10       17.49       15.15      1.47 o 
 -12   1  10       24.27       27.79      1.35 o 
 -11   1  10      357.38      356.35      5.85 o 
 -10   1  10     1228.06     1276.93     23.41 o 
  -9   1  10      828.03      808.59     12.54 o 
  -8   1  10      129.55      148.08      3.01 o 
  -7   1  10     1765.09     1800.43     26.42 o 
  -6   1  10      623.92      631.40      8.72 o 
  -5   1  10      334.53      356.36      5.40 o 
  -4   1  10     4338.96     4320.35     64.04 o 
  -3   1  10      306.57      305.93      4.41 o 
  -2   1  10      346.31      350.23      5.50 o 
  -1   1  10       24.42       25.58      1.62 o 
   0   1  10      129.37      138.12      2.29 o 
   1   1  10       61.27       55.07      1.36 o 
   2   1  10      555.84      557.93      7.00 o 
   3   1  10      120.59      112.58      2.89 o 
   4   1  10       82.05       88.06      1.53 o 
   5   1  10       53.45       49.72      1.68 o 
   6   1  10       11.54       12.98      1.11 o 
   7   1  10       29.10       31.76      1.49 o 
   8   1  10        8.02        7.99      1.44 o 
   9   1  10       88.95       93.92      3.35 o 
  10   1  10        4.57        2.51      1.86 o 
  11   1  10      109.25      113.21      4.29 o 
  12   1  10        0.14        0.16      2.59 o 
  13   1  10        4.21        1.09      3.74 o 
  14   1  10        1.96        0.64      3.93 o 
  15   1  10        1.96        2.34      3.97 o 
 -24   2  10        4.71        1.68      6.92 o 
 -23   2  10       12.54       11.38      6.41 o 
 -22   2  10       17.01       19.20      8.51 o 
 -21   2  10       29.05       30.04      6.50 o 
 -20   2  10       30.10       30.65      5.98 o 
 -19   2  10      138.16      133.55      9.51 o 
 -18   2  10       12.49       14.55      5.02 o 
 -17   2  10        2.85       -3.13      4.60 o 
 -16   2  10        5.83       -0.67      4.15 o 
 -15   2  10      203.88      184.99     10.36 o 
 -14   2  10       25.48       28.21      2.54 o 
 -13   2  10      304.30      309.52      6.45 o 
 -12   2  10       37.17       36.80      1.30 o 
 -11   2  10      843.95      865.21     14.51 o 
 -10   2  10      367.96      334.65      5.31 o 
  -9   2  10     1837.86     1876.48     33.80 o 
  -8   2  10       71.63       76.29      2.29 o 
  -7   2  10       26.78       24.66      1.63 o 
  -6   2  10      595.32      610.51      9.47 o 
  -5   2  10      432.49      375.92      5.78 o 
  -4   2  10      330.77      333.06      6.24 o 
  -3   2  10      505.43      499.33      6.51 o 
  -2   2  10       39.44       40.66      0.96 o 
  -1   2  10       11.61       15.63      0.92 o 
   0   2  10     3402.93     3584.37     50.30 o 
   1   2  10      770.37      771.21     12.01 o 
   2   2  10      112.45      113.64      2.12 o 
   3   2  10        2.01        1.00      1.14 o 
   4   2  10      123.23      116.73      2.27 o 
   5   2  10      374.08      372.48      5.58 o 
   6   2  10       24.00       25.47      1.50 o 
   7   2  10      172.33      175.44      3.19 o 
   8   2  10       49.80       43.79      2.18 o 
   9   2  10       81.80       60.95      4.40 o 
  10   2  10        4.18       -0.28      1.99 o 
  11   2  10       50.07       26.42      3.46 o 
  12   2  10       15.57        9.20      3.07 o 
  13   2  10       25.05       20.06      3.62 o 
  14   2  10        6.44        5.98      3.72 o 
  15   2  10       42.47       54.53      7.59 o 
 -23   3  10        1.43        4.17      9.77 o 
 -22   3  10        6.14       -1.85      7.27 o 
 -21   3  10        8.02        7.08      6.90 o 
 -20   3  10        7.11       14.99      6.39 o 
 -19   3  10        6.86        1.53      4.90 o 
 -18   3  10       24.42       18.44      4.71 o 
 -17   3  10        2.96        2.16      6.39 o 
 -16   3  10       32.93       30.15      4.20 o 
 -15   3  10      118.13      122.37      9.74 o 
 -14   3  10       83.02       78.89      3.44 o 
 -13   3  10      158.77      149.44      4.62 o 
 -12   3  10      550.52      546.11     11.82 o 
 -11   3  10      753.18      744.90     19.02 o 
 -10   3  10      355.71      311.15      6.30 o 
  -9   3  10      224.87      230.83      4.37 o 
  -8   3  10      381.41      379.34      6.80 o 
  -7   3  10      144.26      134.76      2.75 o 
  -6   3  10       38.42       43.91      1.87 o 
  -5   3  10       85.19       99.31      2.46 o 
  -4   3  10      321.17      324.74      7.38 o 
  -3   3  10      153.83      165.08      5.10 o 
  -2   3  10       19.64       22.32      1.50 o 
  -1   3  10      125.40      128.14      2.39 o 
   0   3  10      342.66      370.37      7.96 o 
   1   3  10      124.64      112.71      3.31 o 
   2   3  10       30.09       29.59      1.48 o 
   3   3  10      302.07      305.01      4.94 o 
   4   3  10      434.65      436.61      8.64 o 
   5   3  10      120.75      119.59      2.36 o 
   6   3  10      614.42      634.53     12.14 o 
   7   3  10      732.09      794.47     18.51 o 
   8   3  10       51.52       48.36      2.42 o 
   9   3  10       10.25       10.96      2.52 o 
  10   3  10      211.72      231.02     11.75 o 
  11   3  10      121.25      138.95      4.71 o 
  12   3  10       22.61       23.20      4.63 o 
  13   3  10      209.21      265.75     11.35 o 
  14   3  10       48.23       43.69      5.73 o 
  15   3  10       15.75        7.49      7.92 o 
 -22   4  10        5.55        2.45      7.00 o 
 -21   4  10        6.47       -0.19      7.57 o 
 -20   4  10        1.93       -1.36      6.15 o 
 -19   4  10       34.87       34.03      5.96 o 
 -18   4  10        4.72       -0.18      5.22 o 
 -17   4  10      100.91      116.83      6.55 o 
 -16   4  10       37.25       40.80      6.60 o 
 -15   4  10       33.11       41.26      5.25 o 
 -14   4  10      293.04      280.80     14.62 o 
 -13   4  10       45.23       43.36      3.13 o 
 -12   4  10       89.35       82.69      4.12 o 
 -11   4  10      270.88      254.26     10.38 o 
 -10   4  10        3.03        1.83      2.14 o 
  -9   4  10       45.96       41.36      3.04 o 
  -8   4  10       72.08       76.57      3.53 o 
  -7   4  10       20.94       22.63      2.00 o 
  -6   4  10       54.69       54.96      2.22 o 
  -5   4  10      189.87      203.11      5.83 o 
  -4   4  10      165.28      156.06      5.47 o 
  -3   4  10      116.93      117.11      2.89 o 
  -2   4  10        7.35        6.71      1.54 o 
  -1   4  10      558.60      568.78     11.04 o 
   0   4  10      809.19      812.18     16.40 o 
   1   4  10       25.98       25.41      1.73 o 
   2   4  10       39.72       38.75      2.68 o 
   3   4  10      764.46      757.25     15.76 o 
   4   4  10       72.84       68.48      2.37 o 
   5   4  10       23.13       17.49      2.32 o 
   6   4  10       40.55       33.48      2.38 o 
   7   4  10       79.75       71.50      3.04 o 
   8   4  10       81.65       80.97      4.64 o 
   9   4  10        1.29        1.27      2.99 o 
  10   4  10       26.09       18.59      4.28 o 
  11   4  10       25.10       29.04      4.29 o 
  12   4  10       46.04       57.80      4.49 o 
  13   4  10       11.23       11.95      5.34 o 
 -20   5  10        3.72        6.34      8.24 o 
 -19   5  10        3.48       -1.60      6.56 o 
 -18   5  10        5.49        4.22      6.18 o 
 -17   5  10        3.94        8.46      5.82 o 
 -16   5  10       45.84       50.70      7.83 o 
 -15   5  10       34.06       33.90      5.30 o 
 -14   5  10       66.09       72.04      5.84 o 
 -13   5  10       86.31       90.71     11.51 o 
 -12   5  10      144.51      146.24      5.91 o 
 -11   5  10       63.92       71.14      4.66 o 
 -10   5  10       81.33       81.14      5.17 o 
  -9   5  10       12.69       11.67      2.69 o 
  -8   5  10        7.05       10.59      2.80 o 
  -7   5  10        3.13        4.56      2.44 o 
  -6   5  10      156.61      157.48      4.28 o 
  -5   5  10       22.24       25.42      1.74 o 
  -4   5  10       52.95       57.95      2.10 o 
  -3   5  10        4.18        4.04      1.71 o 
  -2   5  10       91.11       88.75      3.20 o 
  -1   5  10      107.67      108.62      3.52 o 
   0   5  10      321.83      302.45      9.82 o 
   1   5  10      170.76      173.17      8.08 o 
   2   5  10      109.70       95.79      7.60 o 
   3   5  10      128.91      106.86      9.03 o 
   4   5  10      136.07      118.12      9.14 o 
   5   5  10       51.30       52.64      3.74 o 
   6   5  10       16.22       20.91      3.46 o 
   7   5  10       11.23        9.08      3.11 o 
   8   5  10        1.87        2.55      3.56 o 
   9   5  10        2.51        3.57      4.37 o 
  10   5  10       23.91       23.72      5.30 o 
  11   5  10       18.96       21.15      5.24 o 
 -18   6  10        4.31       10.10     10.46 o 
 -17   6  10        1.24        6.29      8.02 o 
 -16   6  10        1.32        2.22      6.40 o 
 -15   6  10       47.15       56.81      6.49 o 
 -14   6  10       29.39       31.39      6.78 o 
 -13   6  10        6.00        8.27      6.18 o 
 -12   6  10       14.77       17.26      6.00 o 
 -11   6  10       34.34       24.84      5.81 o 
 -10   6  10        4.54        4.32      4.68 o 
  -9   6  10       29.40       38.58      5.53 o 
  -8   6  10       17.79       17.02      6.09 o 
  -7   6  10       14.27       21.91      8.27 o 
  -6   6  10       70.83       70.24      5.36 o 
  -5   6  10       14.67       13.61      4.89 o 
  -4   6  10       10.38        9.45      3.65 o 
  -3   6  10        8.64        6.23      4.22 o 
  -2   6  10        6.25        9.18      3.82 o 
  -1   6  10      114.71       95.73      4.98 o 
   0   6  10       10.54        9.13      4.78 o 
   1   6  10       27.34       21.89      5.72 o 
   2   6  10        5.37       15.28     10.19 o 
   3   6  10       22.34       19.88      5.26 o 
   4   6  10        0.22       -0.51      5.15 o 
   5   6  10        1.70        0.44      4.46 o 
   6   6  10       16.18       10.20      3.82 o 
   7   6  10       11.78        9.20      4.77 o 
   8   6  10       25.80       17.19      6.73 o 
   9   6  10        0.63        2.41      6.42 o 
 -14   7  10        2.78       -5.98     13.57 o 
 -13   7  10        0.81        1.77      6.69 o 
 -12   7  10       38.59       37.02      6.65 o 
 -11   7  10       19.00       18.49      6.19 o 
 -10   7  10        8.30       16.00     18.21 o 
  -9   7  10        1.97        2.30      7.59 o 
  -8   7  10       28.01       19.29      5.56 o 
  -7   7  10       13.62        3.60      7.51 o 
  -6   7  10       94.33       98.59      6.42 o 
  -5   7  10        5.99       16.60      5.26 o 
  -4   7  10      102.92      105.71     10.81 o 
  -3   7  10        6.64        7.17      5.10 o 
  -2   7  10       13.32       14.09      5.21 o 
  -1   7  10       18.26       26.92      7.45 o 
   0   7  10       19.05       12.79      6.98 o 
   1   7  10       20.10       26.73      9.18 o 
   2   7  10        4.28        7.19      5.43 o 
   3   7  10       17.76       14.95      6.60 o 
   4   7  10       18.81       13.99      8.18 o 
   5   7  10       13.03       15.97      7.05 o 
 -25   0  11       21.29       29.66     10.33 o 
 -23   0  11       58.76       63.39      9.26 o 
 -21   0  11      135.76      132.69     19.93 o 
 -19   0  11      141.33      157.03     10.59 o 
 -17   0  11      347.50      341.55     13.43 o 
 -15   0  11       27.92       23.73      2.07 o 
 -13   0  11      557.70      559.28     19.21 o 
 -11   0  11      555.48      547.93     11.95 o 
  -9   0  11      203.22      211.71      4.68 o 
  -7   0  11       40.87       41.11      2.27 o 
  -5   0  11     1573.27     1683.93     34.17 o 
  -3   0  11     1869.79     2215.60     48.74 o 
  -1   0  11       61.78       51.48      2.97 o 
   1   0  11      641.34      600.36     13.92 o 
   3   0  11     1161.35     1209.60     24.20 o 
   5   0  11       42.07       38.81      1.82 o 
   7   0  11      168.87      139.02      4.24 o 
   9   0  11      127.55      134.73      4.89 o 
  11   0  11        0.94        2.07      2.95 o 
  13   0  11        1.98        4.14      4.75 o 
  15   0  11       10.86       18.64     10.84 o 
 -24   1  11        5.16        3.00      9.45 o 
 -23   1  11       41.99       37.72      6.33 o 
 -22   1  11       13.31        7.89      5.63 o 
 -21   1  11       55.63       66.43      4.71 o 
 -20   1  11       28.25       29.96      3.27 o 
 -19   1  11       42.51       40.55      3.05 o 
 -18   1  11       73.75       69.72      2.71 o 
 -17   1  11      100.16       88.39      3.19 o 
 -16   1  11      116.39      107.72      4.50 o 
 -15   1  11      125.89      128.20      3.51 o 
 -14   1  11      171.44      177.68      5.90 o 
 -13   1  11      356.34      366.20      9.78 o 
 -12   1  11      424.77      427.92      6.57 o 
 -11   1  11      121.80      123.37      2.33 o 
 -10   1  11      550.27      550.76      8.75 o 
  -9   1  11        2.01        5.07      1.10 o 
  -8   1  11      258.22      294.18      5.17 o 
  -7   1  11      103.53      108.80      1.84 o 
  -6   1  11       33.06       38.92      1.16 o 
  -5   1  11      352.73      357.91      5.43 o 
  -4   1  11      163.29      181.74      8.19 o 
  -3   1  11      876.72      962.03     15.66 o 
  -2   1  11      481.97      470.01      7.38 o 
  -1   1  11      493.15      508.10      8.84 o 
   0   1  11      107.28      116.68      2.19 o 
   1   1  11      208.63      184.15      3.36 o 
   2   1  11       23.28       26.70      0.98 o 
   3   1  11     1493.06     1573.98     21.41 o 
   4   1  11      159.24      165.75      3.39 o 
   5   1  11       75.83       67.78      1.57 o 
   6   1  11      269.60      289.29      6.07 o 
   7   1  11      251.60      238.67      5.46 o 
   8   1  11        5.50        4.87      1.86 o 
   9   1  11       64.10       62.90      2.18 o 
  10   1  11       17.42        7.13      2.32 o 
  11   1  11      111.35      103.44      4.50 o 
  12   1  11       10.64       10.49      3.80 o 
  13   1  11       18.88       24.57      4.57 o 
  14   1  11        0.76        3.89      6.81 o 
  15   1  11       33.31       43.35     10.95 o 
 -24   2  11       15.04       14.79      6.98 o 
 -23   2  11        4.27        0.26      7.29 o 
 -22   2  11        8.12        4.67      5.96 o 
 -21   2  11        4.51        1.62      5.46 o 
 -20   2  11       71.33       63.60      5.52 o 
 -19   2  11      446.26      472.08     18.53 o 
 -18   2  11      179.42      179.37      6.46 o 
 -17   2  11      103.92       97.15      8.33 o 
 -16   2  11       77.41       75.91      5.18 o 
 -15   2  11       23.77       20.83      2.86 o 
 -14   2  11       41.54       46.99      3.09 o 
 -13   2  11       50.14       52.29      3.55 o 
 -12   2  11      202.01      203.99      3.68 o 
 -11   2  11      103.47      105.56      6.08 o 
 -10   2  11      179.30      200.24      5.00 o 
  -9   2  11      150.45      171.74      3.39 o 
  -8   2  11      162.48      153.66      2.65 o 
  -7   2  11      120.73      108.91      2.14 o 
  -6   2  11      492.54      479.49      7.96 o 
  -5   2  11      241.43      231.78      3.45 o 
  -4   2  11      217.70      222.61      3.93 o 
  -3   2  11       89.80       79.77      1.48 o 
  -2   2  11      153.54      156.00      2.76 o 
  -1   2  11       42.78       40.94      1.17 o 
   0   2  11      114.44      103.83      4.08 o 
   1   2  11        8.28        7.14      0.96 o 
   2   2  11      667.86      697.28      9.44 o 
   3   2  11       67.15       58.57      1.47 o 
   4   2  11      115.83      108.23      3.17 o 
   5   2  11      385.09      397.73      7.00 o 
   6   2  11       12.78       13.48      1.43 o 
   7   2  11      149.62      157.87      3.32 o 
   8   2  11      123.92      123.00      3.76 o 
   9   2  11       35.02       31.29      1.98 o 
  10   2  11      317.56      373.29     13.41 o 
  11   2  11       69.64       68.16      3.69 o 
  12   2  11        9.40       10.33      3.46 o 
  13   2  11        1.07        2.97      5.63 o 
  14   2  11        3.73        8.59      6.82 o 
 -23   3  11       30.15       30.44      7.03 o 
 -22   3  11       19.47       25.99      6.46 o 
 -21   3  11        2.89        2.60      5.85 o 
 -20   3  11        4.28        5.65      5.44 o 
 -19   3  11        6.49        9.11      5.59 o 
 -18   3  11        0.36        3.05      5.24 o 
 -17   3  11        5.62        4.64      4.26 o 
 -16   3  11      186.09      205.76     16.38 o 
 -15   3  11      187.63      196.03      6.72 o 
 -14   3  11       49.98       45.21      2.89 o 
 -13   3  11      128.20      117.46      3.29 o 
 -12   3  11       93.44       84.97      4.11 o 
 -11   3  11       43.98       40.95      2.32 o 
 -10   3  11      141.83      149.69      5.46 o 
  -9   3  11       54.61       56.21      2.66 o 
  -8   3  11       56.98       49.85      1.89 o 
  -7   3  11      342.23      352.85      7.07 o 
  -6   3  11      150.06      153.36      3.12 o 
  -5   3  11       35.46       38.77      1.82 o 
  -4   3  11      109.61      122.63      4.15 o 
  -3   3  11      195.88      185.33      3.96 o 
  -2   3  11      174.83      157.65      4.17 o 
  -1   3  11       47.40       36.36      1.48 o 
   0   3  11       61.54       64.29      2.76 o 
   1   3  11      140.31      136.16      3.73 o 
   2   3  11       10.70        8.78      1.67 o 
   3   3  11      118.57      110.30      2.65 o 
   4   3  11      129.57      124.35      3.63 o 
   5   3  11       79.83       82.83      2.39 o 
   6   3  11      109.04      105.83      3.42 o 
   7   3  11      733.43      771.47     16.86 o 
   8   3  11      874.35     1004.17     19.17 o 
   9   3  11      368.12      376.47     20.82 o 
  10   3  11       22.45       16.53      3.35 o 
  11   3  11       99.19       93.10      6.19 o 
  12   3  11       40.51       35.96      5.50 o 
  13   3  11      119.83      130.01      9.87 o 
  14   3  11       33.34       29.79      9.78 o 
 -22   4  11        7.10       11.66      7.98 o 
 -21   4  11        3.46        7.36      7.64 o 
 -20   4  11        2.15        3.99      6.15 o 
 -19   4  11        3.03        6.80      5.70 o 
 -18   4  11       35.54       35.83      5.38 o 
 -17   4  11       99.22      111.21      7.73 o 
 -16   4  11       32.98       37.90      4.83 o 
 -15   4  11      163.68      174.87     12.61 o 
 -14   4  11       69.25       74.30      6.43 o 
 -13   4  11      169.55      174.79      8.05 o 
 -12   4  11        8.56        7.37      2.60 o 
 -11   4  11       87.88       83.18      4.62 o 
 -10   4  11      122.23      122.53      3.38 o 
  -9   4  11      479.24      437.67     15.34 o 
  -8   4  11       64.80       50.59      2.59 o 
  -7   4  11      111.48      115.77      4.49 o 
  -6   4  11       20.59       22.98      1.84 o 
  -5   4  11       64.80       66.77      2.59 o 
  -4   4  11       40.07       37.88      2.08 o 
  -3   4  11       19.50       18.39      1.78 o 
  -2   4  11     1317.09     1349.95     27.61 o 
  -1   4  11      103.23      101.79      4.12 o 
   0   4  11      344.18      349.23      7.07 o 
   1   4  11      189.62      192.04      5.02 o 
   2   4  11      157.62      148.73      4.21 o 
   3   4  11      372.88      358.54     10.57 o 
   4   4  11       13.24       10.76      2.11 o 
   5   4  11       39.28       36.63      2.14 o 
   6   4  11       19.14       18.40      2.62 o 
   7   4  11       12.96       11.91      2.87 o 
   8   4  11       65.10       70.46      3.73 o 
   9   4  11        7.70        7.21      5.44 o 
  10   4  11        4.77        6.14      3.89 o 
  11   4  11       18.50       16.62      4.73 o 
  12   4  11        5.62        8.40      4.98 o 
 -20   5  11       10.72       18.25      7.24 o 
 -19   5  11        8.64       10.10      6.56 o 
 -18   5  11       15.46       17.05      6.30 o 
 -17   5  11        7.28       14.08      5.78 o 
 -16   5  11        2.98        2.66      5.43 o 
 -15   5  11      141.76      142.38      7.28 o 
 -14   5  11        6.04        6.43      5.50 o 
 -13   5  11       75.75       88.98      6.04 o 
 -12   5  11       20.35       21.82      5.07 o 
 -11   5  11       55.76       57.68      6.34 o 
 -10   5  11       26.36       32.38      4.07 o 
  -9   5  11       26.65       21.51      3.77 o 
  -8   5  11       65.95       59.53      3.22 o 
  -7   5  11       50.71       40.46      2.71 o 
  -6   5  11      108.65       88.91      4.66 o 
  -5   5  11      485.36      456.35     12.11 o 
  -4   5  11       98.46       91.43      2.77 o 
  -3   5  11      341.62      321.92      8.08 o 
  -2   5  11       88.71       71.62      2.75 o 
  -1   5  11      147.23      131.38      4.69 o 
   0   5  11      125.46      121.65      5.74 o 
   1   5  11      147.46      132.14      3.75 o 
   2   5  11        2.67        5.07      2.88 o 
   3   5  11        1.47        0.83      2.58 o 
   4   5  11        0.56        2.40      3.32 o 
   5   5  11       85.47       66.08     38.70 o 
   6   5  11        5.52        8.59      3.84 o 
   7   5  11       15.73       12.09      3.26 o 
   8   5  11       11.55        9.01      3.44 o 
   9   5  11        3.66       -1.51      6.08 o 
  10   5  11       19.82       30.19      8.25 o 
 -17   6  11        4.63        1.98      6.95 o 
 -16   6  11        7.45        5.53      7.36 o 
 -15   6  11        3.64        9.49      6.04 o 
 -14   6  11       11.80       20.74      5.80 o 
 -13   6  11       14.21       15.71      6.39 o 
 -12   6  11      109.23      102.54      6.13 o 
 -11   6  11       88.52       75.80      5.61 o 
 -10   6  11       14.66       15.12      6.66 o 
  -9   6  11      225.29      227.32      9.21 o 
  -8   6  11       14.47       31.59      8.56 o 
  -7   6  11       15.63       19.01      4.36 o 
  -6   6  11       55.13       64.47      7.29 o 
  -5   6  11       26.34       31.94      4.31 o 
  -4   6  11       59.67       58.31      4.55 o 
  -3   6  11       36.52       34.46      3.98 o 
  -2   6  11        3.69        1.35      5.73 o 
  -1   6  11        3.40        3.25      5.37 o 
   0   6  11       59.41       63.76      5.35 o 
   1   6  11       37.71       37.74      4.52 o 
   2   6  11       31.72       30.11      5.34 o 
   3   6  11       41.51       38.78      4.73 o 
   4   6  11       19.99       20.04      4.63 o 
   5   6  11        2.37        2.38      4.59 o 
   6   6  11        1.93       -0.93      4.28 o 
   7   6  11       45.75       49.67      8.30 o 
   8   6  11        0.30        2.05      6.70 o 
 -13   7  11        5.40        5.37      6.81 o 
 -12   7  11        0.80        2.40      7.45 o 
 -11   7  11       14.73       20.25      6.21 o 
 -10   7  11        5.48        7.70      7.96 o 
  -9   7  11       18.81        4.95     10.95 o 
  -8   7  11        9.44        6.97      5.49 o 
  -7   7  11        0.51       -1.78      5.33 o 
  -6   7  11        3.60       16.15     10.29 o 
  -5   7  11        2.85        6.94      7.22 o 
  -4   7  11        3.54        5.38      5.88 o 
  -3   7  11        5.26        9.46      9.55 o 
  -2   7  11       33.66       41.74      9.96 o 
  -1   7  11        2.70       -0.77      5.20 o 
   0   7  11       35.71       30.42      5.54 o 
   1   7  11        4.48        6.70      7.55 o 
   2   7  11        5.80        4.84      6.50 o 
   3   7  11        1.82        2.58      5.67 o 
   4   7  11        2.05        7.21      6.57 o 
 -24   0  12        9.37       13.66      9.35 o 
 -22   0  12       79.87       82.65      8.55 o 
 -20   0  12       90.81       94.53      7.14 o 
 -18   0  12       20.70       21.33      3.21 o 
 -16   0  12      460.45      462.70     12.17 o 
 -14   0  12       64.63       64.61      2.99 o 
 -12   0  12     1273.78     1336.09     35.16 o 
 -10   0  12      192.01      193.47      4.78 o 
  -8   0  12      534.10      540.51     11.84 o 
  -6   0  12      589.59      653.01     16.53 o 
  -4   0  12       53.36       63.64      2.75 o 
  -2   0  12      359.93      355.10     11.67 o 
   0   0  12      166.68      169.37      6.17 o 
   2   0  12      104.99      103.89      6.25 o 
   4   0  12       59.23       59.17      1.91 o 
   6   0  12        0.61        1.50      1.63 o 
   8   0  12      362.81      355.98      8.63 o 
  10   0  12      195.70      179.85      7.19 o 
  12   0  12      128.09      172.15     12.01 o 
  14   0  12       89.35      102.37     11.83 o 
 -24   1  12       26.66       33.42      6.80 o 
 -23   1  12        2.48        1.83      6.90 o 
 -22   1  12       70.90       73.29      4.78 o 
 -21   1  12        7.44        4.46      3.16 o 
 -20   1  12       34.05       34.90      3.46 o 
 -19   1  12       19.28       17.78      3.44 o 
 -18   1  12       70.26       74.18      4.77 o 
 -17   1  12      374.46      365.08     10.37 o 
 -16   1  12      396.77      408.29     12.09 o 
 -15   1  12       94.80       88.87      2.55 o 
 -14   1  12       53.62       52.26      1.81 o 
 -13   1  12       16.92       14.31      1.39 o 
 -12   1  12      516.71      522.05     10.37 o 
 -11   1  12      188.26      213.38      4.23 o 
 -10   1  12      154.33      162.48      3.18 o 
  -9   1  12       54.87       53.57      1.31 o 
  -8   1  12       23.80       25.37      1.17 o 
  -7   1  12       46.12       42.25      1.11 o 
  -6   1  12      748.33      721.84     11.14 o 
  -5   1  12      444.05      442.97      6.88 o 
  -4   1  12      135.45      125.80      2.42 o 
  -3   1  12      570.14      576.92     10.04 o 
  -2   1  12        6.95        5.68      1.29 o 
  -1   1  12       65.06       66.25      1.90 o 
   0   1  12      162.63      154.38      2.57 o 
   1   1  12      169.89      157.35      5.90 o 
   2   1  12        3.44        4.57      0.64 o 
   3   1  12       11.22        9.22      0.92 o 
   4   1  12       85.39       95.68      2.55 o 
   5   1  12        0.19        0.60      1.17 o 
   6   1  12       62.16       66.42      1.72 o 
   7   1  12      185.44      198.00      4.18 o 
   8   1  12       33.59       41.87      2.00 o 
   9   1  12        2.04        0.92      1.95 o 
  10   1  12        0.14        0.83      2.63 o 
  11   1  12        4.28       -0.37      3.36 o 
  12   1  12        0.42       -4.39      7.20 o 
  13   1  12        5.75        1.90      7.66 o 
  14   1  12       15.62       19.60      8.77 o 
 -24   2  12       10.87       10.76      8.01 o 
 -23   2  12        8.51        1.98      6.21 o 
 -22   2  12       33.28       40.45      6.22 o 
 -21   2  12       19.27       18.70      5.52 o 
 -20   2  12       16.23       15.35      5.84 o 
 -19   2  12      202.36      205.64      8.45 o 
 -18   2  12       20.91       12.83      4.92 o 
 -17   2  12        7.05        5.94      3.86 o 
 -16   2  12      122.58      123.14      6.16 o 
 -15   2  12       11.46       14.55      1.53 o 
 -14   2  12       81.69       81.15      3.95 o 
 -13   2  12       56.02       54.80      1.97 o 
 -12   2  12      168.42      155.24      3.18 o 
 -11   2  12      251.80      242.45      6.99 o 
 -10   2  12       38.64       42.31      1.51 o 
  -9   2  12      117.17      120.74      2.34 o 
  -8   2  12       10.12       12.71      1.34 o 
  -7   2  12      109.23      103.22      1.90 o 
  -6   2  12      225.51      222.32      3.80 o 
  -5   2  12       51.30       50.06      1.35 o 
  -4   2  12      345.89      375.12      5.07 o 
  -3   2  12      608.58      645.03      9.60 o 
  -2   2  12       13.17       11.80      0.94 o 
  -1   2  12        8.26        8.63      0.83 o 
   0   2  12     2006.77     2180.88     31.30 o 
   1   2  12       27.28       28.07      1.05 o 
   2   2  12       85.69       87.56      1.81 o 
   3   2  12      127.86      109.65      5.17 o 
   4   2  12      149.52      120.55      3.53 o 
   5   2  12      328.54      359.30      7.05 o 
   6   2  12      191.74      175.57      4.81 o 
   7   2  12       40.93       30.41      1.81 o 
   8   2  12       12.40        5.97      1.89 o 
   9   2  12      203.76      237.21      5.76 o 
  10   2  12       50.22       60.16      3.32 o 
  11   2  12        1.74       -4.19      4.19 o 
  12   2  12       12.03       17.24      5.25 o 
  13   2  12        4.66        8.72      7.90 o 
  14   2  12        2.81        0.56     10.40 o 
 -23   3  12        0.41       -1.56      6.77 o 
 -22   3  12        5.69        7.95      6.30 o 
 -21   3  12       17.70       18.26      5.92 o 
 -20   3  12        6.87       10.01      6.22 o 
 -19   3  12       57.51       60.46      9.17 o 
 -18   3  12        5.72        5.72      5.31 o 
 -17   3  12       10.18       11.87      6.01 o 
 -16   3  12       49.45       53.54      5.00 o 
 -15   3  12      128.49      137.48      7.41 o 
 -14   3  12      311.21      297.78     13.22 o 
 -13   3  12      172.83      160.24      7.52 o 
 -12   3  12      489.08      474.27     14.84 o 
 -11   3  12       15.32       14.36      2.16 o 
 -10   3  12      191.51      205.16      8.78 o 
  -9   3  12       20.35       19.88      1.78 o 
  -8   3  12       99.07      104.91      2.61 o 
  -7   3  12        8.31        7.59      1.66 o 
  -6   3  12       23.98       22.21      1.96 o 
  -5   3  12       36.35       32.43      1.59 o 
  -4   3  12      103.15      103.51      3.17 o 
  -3   3  12       12.88       12.60      1.15 o 
  -2   3  12      595.59      585.46     10.53 o 
  -1   3  12       64.14       59.31      1.88 o 
   0   3  12       40.98       46.52      1.55 o 
   1   3  12      567.44      584.95     13.61 o 
   2   3  12      313.13      320.83      7.76 o 
   3   3  12       55.44       57.89      2.62 o 
   4   3  12      307.68      307.99      9.30 o 
   5   3  12      478.33      528.48     14.83 o 
   6   3  12       45.97       39.76      2.18 o 
   7   3  12       24.59       25.93      2.47 o 
   8   3  12       61.48       66.55      3.53 o 
   9   3  12       97.95       53.92     10.70 o 
  10   3  12        7.57        0.79      4.10 o 
  11   3  12       23.18       19.28      5.62 o 
  12   3  12        6.31        8.85      6.70 o 
  13   3  12        0.55        4.07     13.79 o 
 -22   4  12       15.35       19.74      8.20 o 
 -21   4  12       11.81       11.57      6.59 o 
 -20   4  12        6.73       11.28      7.05 o 
 -19   4  12       26.44       26.01      5.89 o 
 -18   4  12       10.72        9.28      5.98 o 
 -17   4  12        7.85        7.68      5.69 o 
 -16   4  12        1.77        3.06      6.46 o 
 -15   4  12       44.23       35.01      5.14 o 
 -14   4  12      179.09      181.99      7.36 o 
 -13   4  12       24.30       18.81      3.04 o 
 -12   4  12      241.52      233.58     19.93 o 
 -11   4  12       12.02       14.22      2.60 o 
 -10   4  12       92.05       81.97      3.44 o 
  -9   4  12      101.49       87.33      3.85 o 
  -8   4  12       27.48       25.55      2.29 o 
  -7   4  12      830.79      852.75     23.95 o 
  -6   4  12      831.16      872.03     21.51 o 
  -5   4  12       91.94       83.62      2.47 o 
  -4   4  12      532.11      503.23     11.57 o 
  -3   4  12      755.64      732.97     17.45 o 
  -2   4  12      184.33      193.85      7.71 o 
  -1   4  12       40.51       39.85      2.26 o 
   0   4  12      316.23      313.37      8.18 o 
   1   4  12      130.29      126.27      2.68 o 
   2   4  12        3.61        4.11      1.91 o 
   3   4  12      171.56      165.54      5.67 o 
   4   4  12       11.78        8.70      2.43 o 
   5   4  12       71.58       76.14      2.83 o 
   6   4  12       53.82       53.37      3.23 o 
   7   4  12       11.22       10.88      2.81 o 
   8   4  12        6.75        4.20      2.84 o 
   9   4  12       34.61       32.83      3.86 o 
  10   4  12       10.00        6.42      4.88 o 
  11   4  12        6.60        7.17      5.37 o 
 -20   5  12       21.25       21.02      8.40 o 
 -19   5  12        1.12        3.09      9.34 o 
 -18   5  12       40.61       46.31      7.56 o 
 -17   5  12       10.21       14.61      5.78 o 
 -16   5  12       63.11       65.19      6.63 o 
 -15   5  12      118.19      105.64      6.02 o 
 -14   5  12       38.95       41.77      5.09 o 
 -13   5  12        4.54        4.27      6.16 o 
 -12   5  12        1.62        0.70      4.78 o 
 -11   5  12       16.76       15.98      3.36 o 
 -10   5  12       72.79       67.07      3.69 o 
  -9   5  12       42.40       45.65      4.02 o 
  -8   5  12       77.10       70.99      3.77 o 
  -7   5  12       69.00       52.30      3.68 o 
  -6   5  12      124.26      116.74      3.76 o 
  -5   5  12       59.61       57.62      3.21 o 
  -4   5  12       82.54       72.66      3.18 o 
  -3   5  12      108.48      121.33      3.51 o 
  -2   5  12        6.43        7.94      2.34 o 
  -1   5  12       87.90       84.31      3.50 o 
   0   5  12       62.21       48.17      2.68 o 
   1   5  12       35.49       36.67      2.65 o 
   2   5  12      141.98      146.00      9.10 o 
   3   5  12       73.01       71.17      5.00 o 
   4   5  12       68.86       73.62      5.05 o 
   5   5  12       22.69       29.35      3.65 o 
   6   5  12       39.48       45.25      4.94 o 
   7   5  12        6.41        6.19      4.91 o 
   8   5  12       28.72       30.18      9.20 o 
   9   5  12        1.86       -0.15      6.20 o 
 -17   6  12       51.06       49.83      8.42 o 
 -16   6  12        7.97        7.06      7.52 o 
 -15   6  12       11.53       14.34      6.09 o 
 -14   6  12       13.88       10.45      5.77 o 
 -13   6  12       13.49       12.05      5.43 o 
 -12   6  12        1.31        8.54      6.05 o 
 -11   6  12       17.82       21.72      5.09 o 
 -10   6  12       28.93       38.32      5.06 o 
  -9   6  12       99.89       93.72      9.66 o 
  -8   6  12        1.71        2.83      6.01 o 
  -7   6  12       23.84       23.58      5.02 o 
  -6   6  12       31.93       38.77      4.50 o 
  -5   6  12       28.37       36.69      5.81 o 
  -4   6  12        1.94        0.05      5.41 o 
  -3   6  12       12.35        9.92      4.63 o 
  -2   6  12       68.33       69.24      9.30 o 
  -1   6  12        6.48        5.09      4.16 o 
   0   6  12        6.89        4.74      4.28 o 
   1   6  12      134.25      123.95      5.62 o 
   2   6  12        8.33       16.18      5.32 o 
   3   6  12        4.17        4.26      3.76 o 
   4   6  12        1.12        1.79      4.57 o 
   5   6  12       30.65       38.68      4.98 o 
   6   6  12        2.01        2.49      4.36 o 
   7   6  12       25.59       13.73      7.97 o 
 -13   7  12        0.72        4.75      6.82 o 
 -12   7  12        0.00        1.86      6.44 o 
  -9   7  12        2.28        0.15      5.57 o 
  -8   7  12       46.35       45.77      6.67 o 
  -7   7  12        0.86        0.08      6.21 o 
  -6   7  12       25.69       23.04      5.47 o 
  -5   7  12       33.99       32.60      5.50 o 
  -4   7  12        2.59        1.85      6.06 o 
  -3   7  12       77.11       98.83      7.29 o 
  -2   7  12        5.00        2.69      5.91 o 
  -1   7  12       94.77      105.18      6.56 o 
   0   7  12       52.02       58.37      6.84 o 
   1   7  12       32.72       39.37      7.93 o 
   2   7  12        0.85        1.10      5.73 o 
 -25   0  13       45.13       50.43     10.51 o 
 -23   0  13       22.40       25.53      8.63 o 
 -21   0  13      348.13      375.40     16.59 o 
 -19   0  13       98.83       87.49      3.51 o 
 -17   0  13      274.57      301.12     11.12 o 
 -15   0  13       46.61       44.13      3.00 o 
 -13   0  13       67.04       64.68      2.55 o 
 -11   0  13      128.69      143.57      6.35 o 
  -9   0  13      292.78      285.72      8.09 o 
  -7   0  13       84.35      101.02      3.04 o 
  -5   0  13      744.18      821.72     14.64 o 
  -3   0  13      546.70      606.87     30.97 o 
  -1   0  13       32.58       25.93      3.53 o 
   1   0  13        1.38        2.39      3.21 o 
   3   0  13       28.05       24.16      1.40 o 
   5   0  13      926.16      895.75     28.89 o 
   7   0  13       41.98       40.92      2.76 o 
   9   0  13        8.41        5.29      4.09 o 
  11   0  13        1.10       -0.90     12.08 o 
  13   0  13        0.11       -7.52     14.60 o 
 -25   1  13        2.32       -0.74      8.23 o 
 -24   1  13       15.36       13.93      6.59 o 
 -23   1  13        4.25        4.06      7.02 o 
 -22   1  13       31.75       26.82      3.76 o 
 -21   1  13        9.75       13.36      3.69 o 
 -20   1  13       63.81       67.67      4.41 o 
 -19   1  13        0.00       -0.55      3.39 o 
 -18   1  13       17.09       13.93      2.68 o 
 -17   1  13      195.24      204.15     11.27 o 
 -16   1  13       10.27        9.60      1.82 o 
 -15   1  13      783.40      794.23     20.48 o 
 -14   1  13       85.41       81.16      1.97 o 
 -13   1  13      141.91      130.92      2.43 o 
 -12   1  13       17.57       16.81      1.47 o 
 -11   1  13       92.36      100.77      4.20 o 
 -10   1  13       15.11       14.07      1.14 o 
  -9   1  13      553.80      590.01      9.36 o 
  -8   1  13       84.89       80.99      1.65 o 
  -7   1  13      307.98      309.08      4.65 o 
  -6   1  13       26.07       33.34      0.98 o 
  -5   1  13      375.41      357.03      7.90 o 
  -4   1  13      291.09      280.71      6.42 o 
  -3   1  13       20.04       22.74      1.35 o 
  -2   1  13       12.19       10.13      1.28 o 
  -1   1  13       48.11       51.03      2.61 o 
   0   1  13       50.98       47.70      2.27 o 
   1   1  13      656.01      636.42     12.70 o 
   2   1  13      885.92      910.75     16.10 o 
   3   1  13      156.28      138.89      2.74 o 
   4   1  13       55.54       48.75      1.33 o 
   5   1  13       19.19       16.56      1.50 o 
   6   1  13        6.24        4.22      1.59 o 
   7   1  13        3.85        2.38      1.60 o 
   8   1  13       26.91       19.90      2.25 o 
   9   1  13       51.16       45.85      3.24 o 
  10   1  13       24.71       32.49      5.28 o 
  11   1  13       25.20       33.07      5.79 o 
  12   1  13       30.10       43.63      7.92 o 
  13   1  13        1.62        2.86      8.63 o 
 -24   2  13       24.65       19.68      8.12 o 
 -23   2  13       26.22       19.26      7.52 o 
 -22   2  13        0.72       -3.02      8.28 o 
 -21   2  13        3.20        1.98      7.48 o 
 -20   2  13        0.09       -0.16      4.94 o 
 -19   2  13       57.38       50.84      6.18 o 
 -18   2  13       37.51       40.65      4.50 o 
 -17   2  13      163.68      154.86      5.73 o 
 -16   2  13      122.29      120.53      3.82 o 
 -15   2  13      149.26      149.79      6.84 o 
 -14   2  13       15.19       16.60      2.08 o 
 -13   2  13       50.35       49.39      2.01 o 
 -12   2  13       89.04       87.97      2.26 o 
 -11   2  13      214.24      198.44      3.76 o 
 -10   2  13      536.88      567.48     13.79 o 
  -9   2  13      131.67      130.56      2.20 o 
  -8   2  13      241.07      234.13      4.98 o 
  -7   2  13      376.17      398.72      6.32 o 
  -6   2  13      105.64      123.37      5.28 o 
  -5   2  13       15.05       13.71      1.05 o 
  -4   2  13       71.33       73.78      1.56 o 
  -3   2  13      543.91      568.29      8.44 o 
  -2   2  13      119.52      119.84      5.48 o 
  -1   2  13        0.16       -0.67      0.69 o 
   0   2  13      119.06      121.95      3.34 o 
   1   2  13      126.77      109.14      2.73 o 
   2   2  13     1140.33     1217.76     19.69 o 
   3   2  13      122.29      134.38      3.05 o 
   4   2  13      346.86      393.21      8.36 o 
   5   2  13       27.72       22.64      1.76 o 
   6   2  13       57.14       43.21      2.24 o 
   7   2  13       15.97        7.24      2.13 o 
   8   2  13        0.28       -0.11      3.83 o 
   9   2  13       86.27       96.67      4.94 o 
  10   2  13       16.08       24.23      5.47 o 
  11   2  13        6.55        6.73      5.66 o 
  12   2  13       14.43       17.94      5.68 o 
  13   2  13        0.04       -3.25     10.33 o 
 -23   3  13        3.00        9.08      7.73 o 
 -22   3  13        1.06        5.35      8.88 o 
 -21   3  13       30.36       28.39      6.87 o 
 -20   3  13        2.64        2.38      5.37 o 
 -19   3  13       91.46       88.70      5.72 o 
 -18   3  13       43.59       42.64      4.86 o 
 -17   3  13        5.11        5.40      4.22 o 
 -16   3  13       24.74       26.77      4.16 o 
 -15   3  13      164.90      166.56      7.33 o 
 -14   3  13        8.91        8.11      2.43 o 
 -13   3  13        2.05        1.80      2.54 o 
 -12   3  13      102.04      100.12      4.38 o 
 -11   3  13       47.47       41.32      2.61 o 
 -10   3  13      132.59      126.69      5.29 o 
  -9   3  13      397.84      389.58      7.85 o 
  -8   3  13      146.83      129.51      3.93 o 
  -7   3  13       49.84       46.40      2.39 o 
  -6   3  13      429.28      437.05      8.79 o 
  -5   3  13      915.95      963.06     18.52 o 
  -4   3  13      405.04      365.73      6.40 o 
  -3   3  13       15.78       15.96      1.31 o 
  -2   3  13      448.25      461.05      8.93 o 
  -1   3  13      566.85      597.74     11.83 o 
   0   3  13      168.09      173.79      3.38 o 
   1   3  13       62.53       59.77      1.81 o 
   2   3  13       18.14       18.91      2.06 o 
   3   3  13       15.84       14.79      1.42 o 
   4   3  13       46.54       44.92      2.35 o 
   5   3  13      133.31      137.99      3.64 o 
   6   3  13       37.85       18.90      2.29 o 
   7   3  13       31.40       33.31      3.76 o 
   8   3  13        4.13       -1.17      3.73 o 
   9   3  13       19.95       11.51      4.35 o 
  10   3  13       34.93       44.34     27.33 o 
  11   3  13       73.84       86.94      7.69 o 
  12   3  13        3.21        4.79     10.04 o 
 -22   4  13       28.05       23.19      7.10 o 
 -21   4  13        4.75        4.45      7.38 o 
 -20   4  13       53.84       68.63      6.69 o 
 -19   4  13       25.09       22.61      6.61 o 
 -18   4  13        1.77       -3.50      5.18 o 
 -17   4  13       35.49       37.04      5.88 o 
 -16   4  13       84.63       80.64      6.52 o 
 -15   4  13       27.07       24.03      4.41 o 
 -14   4  13       29.35       33.35      4.24 o 
 -13   4  13       58.59       54.26      3.99 o 
 -12   4  13        9.86        9.50      3.50 o 
 -11   4  13      407.57      403.38     21.23 o 
 -10   4  13       89.59       92.01      5.02 o 
  -9   4  13       85.79       72.17      3.02 o 
  -8   4  13      285.57      289.16     17.63 o 
  -7   4  13      179.58      176.89      7.71 o 
  -6   4  13      144.01      125.41      4.28 o 
  -5   4  13      878.84      922.51     26.05 o 
  -4   4  13      256.06      238.51      7.47 o 
  -3   4  13      221.17      198.63      5.45 o 
  -2   4  13       40.69       39.19      2.20 o 
  -1   4  13       28.07       20.36      1.88 o 
   0   4  13       14.65       15.15      1.90 o 
   1   4  13       43.26       35.53      2.41 o 
   2   4  13       86.73       80.41      4.39 o 
   3   4  13       49.01       45.93      2.83 o 
   4   4  13       23.75       18.29      2.70 o 
   5   4  13       27.88       27.50      3.40 o 
   6   4  13      162.05      174.18      9.97 o 
   7   4  13       51.51       37.62      4.09 o 
   8   4  13       10.48       16.20      4.32 o 
   9   4  13        5.33        8.17      5.26 o 
  10   4  13       53.23       55.48      7.27 o 
 -20   5  13        1.58        0.21      8.23 o 
 -19   5  13        7.41        9.92      6.68 o 
 -18   5  13        1.97        1.14      7.95 o 
 -17   5  13       24.29       26.70      6.72 o 
 -16   5  13        2.98        2.97      6.18 o 
 -15   5  13       53.35       53.24      6.94 o 
 -14   5  13      238.32      241.81     17.84 o 
 -13   5  13      345.82      353.48     13.38 o 
 -12   5  13       27.10       29.39      7.41 o 
 -11   5  13      244.23      252.32     10.99 o 
 -10   5  13       13.92       15.83      3.90 o 
  -9   5  13      151.01      163.24     13.24 o 
  -8   5  13        5.86        6.92      3.59 o 
  -7   5  13      210.16      212.59     13.33 o 
  -6   5  13       77.98       79.92      3.32 o 
  -5   5  13        6.68        4.11      2.57 o 
  -4   5  13       26.88       34.06      3.55 o 
  -3   5  13       53.16       52.55      3.70 o 
  -2   5  13       27.94       28.62      2.80 o 
  -1   5  13       44.82       39.46      2.92 o 
   0   5  13       45.11       40.26      3.12 o 
   1   5  13      107.69      128.43      5.08 o 
   2   5  13       29.39       29.10      3.38 o 
   3   5  13       29.56       31.63      3.65 o 
   4   5  13        1.27       -0.91      4.48 o 
   5   5  13       16.09       19.11      3.44 o 
   6   5  13        5.84        3.25      3.14 o 
   7   5  13        1.28       -1.32      4.35 o 
   8   5  13       17.04       22.87      7.89 o 
 -17   6  13        7.07       11.27      7.12 o 
 -16   6  13        2.00        0.75      7.42 o 
 -15   6  13        8.84       11.47      8.39 o 
 -14   6  13        9.94        5.20     11.83 o 
 -13   6  13        0.08        3.84     11.35 o 
 -12   6  13       77.80       79.65      8.86 o 
 -11   6  13       80.49       80.84      5.84 o 
 -10   6  13        6.00       16.81      5.71 o 
  -9   6  13        8.90        9.76      6.30 o 
  -8   6  13        1.17       -1.41      4.46 o 
  -7   6  13       36.42       29.76      6.32 o 
  -6   6  13       20.69       22.64      4.37 o 
  -5   6  13      173.43      179.28      7.11 o 
  -4   6  13       78.65       86.20      5.00 o 
  -3   6  13       51.26       62.01      6.32 o 
  -2   6  13       57.06       54.27      5.17 o 
  -1   6  13       15.99       20.77      7.52 o 
   0   6  13       14.70       16.85      4.34 o 
   1   6  13        5.36        5.08      3.70 o 
   2   6  13       11.56        7.12      4.24 o 
   3   6  13       16.01        9.34      4.13 o 
   4   6  13        1.87       -0.91      3.88 o 
   5   6  13       41.28       50.75      7.69 o 
 -12   7  13        1.05        0.98      8.91 o 
 -11   7  13       32.31       41.75     13.77 o 
 -10   7  13        0.17        1.79      5.92 o 
  -9   7  13        2.27        1.87      5.63 o 
  -8   7  13        2.67       -0.31      7.80 o 
  -7   7  13       14.46        9.30      5.48 o 
  -6   7  13        2.31        2.63      5.32 o 
  -5   7  13       17.14       16.04      7.45 o 
  -4   7  13        3.15        4.99      6.28 o 
  -3   7  13        4.01        4.33      5.28 o 
  -2   7  13       27.53       27.49      6.12 o 
  -1   7  13       27.91       25.14      6.63 o 
   0   7  13       66.54       65.09      7.24 o 
   1   7  13        2.97        1.47      6.36 o 
 -24   0  14       34.63       38.74      9.53 o 
 -22   0  14       55.11       73.98      8.63 o 
 -20   0  14       28.29       32.10      4.28 o 
 -18   0  14       56.46       55.05      5.90 o 
 -16   0  14       82.97       80.77      3.70 o 
 -14   0  14      255.75      267.59     14.89 o 
 -12   0  14       10.78       14.07      2.04 o 
 -10   0  14       38.22       44.77      2.68 o 
  -8   0  14      407.94      451.33     14.02 o 
  -6   0  14      522.21      567.07     12.19 o 
  -4   0  14       99.31       94.38      8.83 o 
  -2   0  14      655.42      657.99     23.41 o 
   0   0  14      331.38      337.89      9.54 o 
   2   0  14      985.63     1014.24     34.59 o 
   4   0  14       24.43       21.41      1.22 o 
   6   0  14      324.09      331.07     19.43 o 
   8   0  14       57.77       60.08      6.45 o 
  10   0  14       35.30       32.79      7.08 o 
  12   0  14      104.26      131.91     15.67 o 
 -24   1  14        7.96        6.52      9.29 o 
 -23   1  14       14.77       19.33      6.14 o 
 -22   1  14       20.47       23.27      3.92 o 
 -21   1  14       12.97       11.92      3.44 o 
 -20   1  14       47.70       49.29      4.38 o 
 -19   1  14      136.28      138.23      5.52 o 
 -18   1  14      100.01       90.26      4.23 o 
 -17   1  14       73.01       70.68      2.91 o 
 -16   1  14       40.98       41.59      2.27 o 
 -15   1  14       91.82       87.07      2.92 o 
 -14   1  14       22.17       21.59      1.42 o 
 -13   1  14       18.50       17.82      1.71 o 
 -12   1  14      113.69      111.65      2.69 o 
 -11   1  14      139.88      132.84      3.79 o 
 -10   1  14      488.24      489.51      8.82 o 
  -9   1  14      317.44      333.86      6.30 o 
  -8   1  14      226.16      213.56      3.86 o 
  -7   1  14       83.68       76.68      2.36 o 
  -6   1  14      540.44      576.91     10.21 o 
  -5   1  14      305.46      310.60      8.65 o 
  -4   1  14      201.50      196.83      5.06 o 
  -3   1  14     1666.33     1681.19     33.58 o 
  -2   1  14     1638.23     1733.60     28.62 o 
  -1   1  14      146.27      140.20      3.72 o 
   0   1  14        4.85        3.13      1.01 o 
   1   1  14      168.78      167.05      4.62 o 
   2   1  14       71.19       69.65      2.22 o 
   3   1  14       87.07       88.25      3.53 o 
   4   1  14      164.93      138.73      6.51 o 
   5   1  14      213.24      237.60      5.06 o 
   6   1  14        5.49        9.03      2.11 o 
   7   1  14        2.77        1.70      3.87 o 
   8   1  14       18.70       21.78      6.14 o 
   9   1  14       52.47       55.57      5.47 o 
  10   1  14       12.09       11.37      5.09 o 
  11   1  14        2.75       -0.04      6.06 o 
  12   1  14        3.89        6.28      6.10 o 
 -24   2  14       20.03       28.13      6.98 o 
 -23   2  14       28.88       29.53      7.57 o 
 -22   2  14       24.38       32.13      4.95 o 
 -21   2  14       10.99        8.22      3.88 o 
 -20   2  14       37.00       37.42      4.46 o 
 -19   2  14        6.33        0.28      5.14 o 
 -18   2  14       25.08       22.64      4.24 o 
 -17   2  14       62.04       55.59      2.92 o 
 -16   2  14       23.99       22.03      2.17 o 
 -15   2  14      194.39      198.89      9.73 o 
 -14   2  14       57.77       55.28      2.15 o 
 -13   2  14       84.07       83.10      2.21 o 
 -12   2  14      346.48      335.43      7.49 o 
 -11   2  14      231.75      214.53      3.80 o 
 -10   2  14       18.22       16.06      1.57 o 
  -9   2  14       58.72       59.84      2.32 o 
  -8   2  14      775.87      774.81     12.48 o 
  -7   2  14       55.19       50.22      1.77 o 
  -6   2  14      173.97      172.03      2.68 o 
  -5   2  14      286.11      295.51      4.72 o 
  -4   2  14      151.18      158.73      2.99 o 
  -3   2  14      879.38      895.49     15.29 o 
  -2   2  14      313.02      330.72      6.07 o 
  -1   2  14      345.13      364.82      7.79 o 
   0   2  14      137.86       94.24     10.95 o 
   1   2  14      122.47      117.52      2.24 o 
   2   2  14      980.06     1020.13     18.53 o 
   3   2  14       70.91       58.98      2.32 o 
   4   2  14      153.88      171.10      3.62 o 
   5   2  14       46.42       53.88      3.05 o 
   6   2  14      280.11      308.98      7.32 o 
   7   2  14       81.21      102.10      5.32 o 
   8   2  14      134.95      150.00      6.23 o 
   9   2  14       42.52       49.97      5.27 o 
  10   2  14        5.17        4.32      5.32 o 
  11   2  14        1.59       -2.54      7.02 o 
  12   2  14        3.77        6.82      8.39 o 
 -23   3  14        4.09        5.47      6.76 o 
 -22   3  14        2.89        1.63      6.28 o 
 -21   3  14        7.62       10.05      5.87 o 
 -20   3  14       29.31       36.75      6.37 o 
 -19   3  14        6.84        3.45      5.66 o 
 -18   3  14      125.73      144.56     11.77 o 
 -17   3  14       16.33       20.04      4.31 o 
 -16   3  14       52.21       59.06      6.08 o 
 -15   3  14       15.06       16.80      2.83 o 
 -14   3  14        6.48        8.86      2.45 o 
 -13   3  14        3.84        2.88      2.40 o 
 -12   3  14      158.34      134.89      4.71 o 
 -11   3  14       17.42       15.55      2.22 o 
 -10   3  14      245.46      230.29      9.67 o 
  -9   3  14      612.23      580.49     18.03 o 
  -8   3  14       24.38       23.00      1.95 o 
  -7   3  14      724.62      719.26     17.60 o 
  -6   3  14      257.98      241.88      8.24 o 
  -5   3  14      227.44      236.40      4.37 o 
  -4   3  14       41.74       44.28      2.54 o 
  -3   3  14       69.38       71.47      2.40 o 
  -2   3  14      303.96      307.16      6.15 o 
  -1   3  14       43.97       44.93      1.59 o 
   0   3  14       51.07       51.59      1.78 o 
   1   3  14      140.98      125.46      7.14 o 
   2   3  14      222.15      238.86      5.65 o 
   3   3  14        8.74        7.42      1.73 o 
   4   3  14       42.63       34.44      3.75 o 
   5   3  14       27.08       23.17      3.01 o 
   6   3  14        1.48       -2.38      3.16 o 
   7   3  14       14.44       16.50      3.73 o 
   8   3  14       42.43       51.33     11.32 o 
   9   3  14       76.15       94.85      9.54 o 
  10   3  14      109.04      121.60     12.87 o 
  11   3  14       39.39       38.55     10.38 o 
 -21   4  14        9.06        5.99      7.51 o 
 -20   4  14        6.44        7.77      8.62 o 
 -19   4  14        8.69       11.21      6.55 o 
 -18   4  14        5.91        4.36      7.44 o 
 -17   4  14       88.70       89.85      6.45 o 
 -16   4  14        9.73       13.38      5.38 o 
 -15   4  14        5.20        5.25      5.04 o 
 -14   4  14       15.34       14.99      4.74 o 
 -13   4  14      186.99      171.31      8.61 o 
 -12   4  14      265.44      246.87     14.44 o 
 -11   4  14       24.87       23.37      2.76 o 
 -10   4  14      190.55      193.09      9.46 o 
  -9   4  14      216.31      200.51      8.52 o 
  -8   4  14       96.23      100.34      3.39 o 
  -7   4  14       38.70       40.07      2.57 o 
  -6   4  14       82.18       71.54      3.45 o 
  -5   4  14       99.95      104.53      2.82 o 
  -4   4  14       98.53       96.32      3.69 o 
  -3   4  14       97.00       87.93      2.89 o 
  -2   4  14        2.91        3.09      1.84 o 
  -1   4  14       56.44       54.70      2.21 o 
   0   4  14        9.18        7.36      1.99 o 
   1   4  14        7.70        7.30      2.19 o 
   2   4  14       82.83       78.26      3.24 o 
   3   4  14      198.63      216.43      6.52 o 
   4   4  14       83.66       79.47      3.98 o 
   5   4  14       25.36       21.97      2.96 o 
   6   4  14        2.64        0.50      3.74 o 
   7   4  14       14.11        9.13      5.96 o 
   8   4  14        4.21        2.64      5.34 o 
   9   4  14        9.36       -3.93      9.59 o 
 -19   5  14       41.12       35.57      6.90 o 
 -18   5  14      139.35      163.09      8.42 o 
 -17   5  14       18.93       25.63      6.00 o 
 -16   5  14      137.72      135.29      7.48 o 
 -15   5  14       57.40       57.23      5.60 o 
 -14   5  14       31.39       36.19      5.04 o 
 -13   5  14       39.02       41.98      4.85 o 
 -12   5  14       24.21       27.80      8.04 o 
 -11   5  14       36.61       34.16      4.82 o 
 -10   5  14      156.65      153.56      8.56 o 
  -9   5  14      176.46      179.13     16.83 o 
  -8   5  14       46.35       47.53      4.66 o 
  -7   5  14       43.02       44.88      4.26 o 
  -6   5  14      132.80      107.85      6.51 o 
  -5   5  14      175.98      177.41     12.26 o 
  -4   5  14       16.76       19.53      3.29 o 
  -3   5  14       77.10       70.61      5.21 o 
  -2   5  14        0.09        0.00      3.18 o 
  -1   5  14       41.27       48.16      4.27 o 
   0   5  14        5.07        3.08      3.70 o 
   1   5  14       65.58       74.95      3.58 o 
   2   5  14        0.28       -1.11      3.49 o 
   3   5  14       46.80       47.09      4.00 o 
   4   5  14        7.13        6.45      3.05 o 
   5   5  14        2.83        2.72      4.05 o 
   6   5  14       23.26       22.38      4.80 o 
   7   5  14       37.33       38.29     12.79 o 
 -16   6  14        3.30       -0.50      7.61 o 
 -15   6  14       31.77       24.37      6.31 o 
 -14   6  14        9.73       12.71      5.85 o 
 -13   6  14       46.82       59.38      8.94 o 
 -12   6  14       25.02       21.76      6.18 o 
 -11   6  14       29.24       33.35      7.26 o 
 -10   6  14       17.01        8.37      6.51 o 
  -9   6  14       33.82       34.67      6.66 o 
  -8   6  14        6.41        6.03      5.32 o 
  -7   6  14        9.65        6.22      4.96 o 
  -6   6  14        0.87        1.74      4.28 o 
  -5   6  14        0.97        2.23      5.01 o 
  -4   6  14        8.58        5.24      4.23 o 
  -3   6  14        2.47       -1.21      5.91 o 
  -2   6  14        8.18        6.13      4.70 o 
  -1   6  14       18.05       17.48      4.84 o 
   0   6  14        2.91        3.46      4.67 o 
   1   6  14       18.83       18.56      4.45 o 
   2   6  14        6.33        5.27      4.31 o 
   3   6  14        2.73        4.67      5.22 o 
   4   6  14        0.34       -1.81      6.07 o 
 -10   7  14        1.37       -9.68     11.98 o 
  -9   7  14        9.83        6.74      8.42 o 
  -8   7  14       32.01       32.82      6.07 o 
  -7   7  14        4.18        0.02      6.06 o 
  -6   7  14       14.31       17.96      6.33 o 
  -5   7  14       15.01       24.41      7.59 o 
  -4   7  14        5.01        4.82      5.36 o 
  -3   7  14       76.17       88.29      6.33 o 
  -2   7  14       27.82       26.64      6.51 o 
 -23   0  15       53.58       59.67      9.25 o 
 -21   0  15       85.42       94.26      5.06 o 
 -19   0  15       91.99      102.74      5.18 o 
 -17   0  15     1221.44     1287.17     47.66 o 
 -15   0  15       17.63       17.06      2.56 o 
 -13   0  15       22.62       21.02      2.21 o 
 -11   0  15       10.65       13.82      2.28 o 
  -9   0  15      183.57      189.91      4.50 o 
  -7   0  15       70.31       70.75      2.25 o 
  -5   0  15      111.83      125.93     18.33 o 
  -3   0  15       54.86       70.32     14.14 o 
  -1   0  15       66.15       45.28      4.91 o 
   1   0  15        2.81       -1.49      3.99 o 
   3   0  15       16.35       12.57      4.85 o 
   5   0  15       83.97       82.39      5.47 o 
   7   0  15       44.24       55.12     13.88 o 
   9   0  15       17.65       17.38      6.41 o 
  11   0  15        1.74       -1.07     10.46 o 
 -24   1  15       22.46       23.87      6.68 o 
 -23   1  15       71.81       77.20      7.84 o 
 -22   1  15       33.41       40.48      4.02 o 
 -21   1  15       29.22       32.59      4.62 o 
 -20   1  15       29.09       29.74      3.52 o 
 -19   1  15       92.83       89.41      7.67 o 
 -18   1  15       45.60       43.76      3.55 o 
 -17   1  15      259.55      269.11      7.44 o 
 -16   1  15       16.68       18.29      2.02 o 
 -15   1  15       89.35       84.59      3.77 o 
 -14   1  15       22.86       21.36      2.03 o 
 -13   1  15      193.89      204.03      8.99 o 
 -12   1  15      323.11      328.04      6.59 o 
 -11   1  15       98.72      102.39      3.53 o 
 -10   1  15        6.44        5.78      1.34 o 
  -9   1  15      279.00      280.85      6.19 o 
  -8   1  15      193.81      192.24      4.51 o 
  -7   1  15      155.83      157.59      3.51 o 
  -6   1  15      531.07      513.00     21.95 o 
  -5   1  15      368.96      380.67      7.35 o 
  -4   1  15      170.44      175.41     14.53 o 
  -3   1  15       75.43       74.34      4.50 o 
  -2   1  15      115.16      116.29      4.19 o 
  -1   1  15     1352.02     1411.97     34.39 o 
   0   1  15      112.21      119.69      5.97 o 
   1   1  15       13.31       11.71      0.69 o 
   2   1  15       18.87       15.65      1.77 o 
   3   1  15        5.55        4.88      2.16 o 
   4   1  15       51.56       45.89      2.55 o 
   5   1  15       40.31       36.24      3.60 o 
   6   1  15       18.39       21.49      4.25 o 
   7   1  15        5.49        6.34      3.87 o 
   8   1  15       18.94       25.52      5.34 o 
   9   1  15       66.58       78.79      6.23 o 
  10   1  15        3.94        7.80      5.97 o 
  11   1  15       28.96       39.44      6.28 o 
 -24   2  15        4.97        4.96      7.99 o 
 -23   2  15       28.74       32.22      5.80 o 
 -22   2  15        2.85        3.94      4.73 o 
 -21   2  15        3.38        4.71      4.45 o 
 -20   2  15       26.26       24.84      3.81 o 
 -19   2  15       51.77       51.90      7.29 o 
 -18   2  15       21.40       20.29      3.37 o 
 -17   2  15       49.13       47.46      4.02 o 
 -16   2  15       37.35       37.10      2.23 o 
 -15   2  15       26.94       28.24      2.16 o 
 -14   2  15       39.51       40.57      2.11 o 
 -13   2  15       26.20       28.87      2.04 o 
 -12   2  15       69.06       65.90      1.91 o 
 -11   2  15       43.64       40.14      1.63 o 
 -10   2  15       57.14       55.00      1.96 o 
  -9   2  15        0.14       -0.26      0.94 o 
  -8   2  15      188.08      199.84      6.46 o 
  -7   2  15       65.49       63.46      1.57 o 
  -6   2  15      262.92      266.54      4.26 o 
  -5   2  15      686.10      666.02     12.13 o 
  -4   2  15      726.42      741.87     14.41 o 
  -3   2  15       41.23       43.81      1.84 o 
  -2   2  15      164.98      160.24      4.60 o 
  -1   2  15      696.41      761.06     14.46 o 
   0   2  15       56.97       58.44      2.35 o 
   1   2  15        2.78        2.04      1.50 o 
   2   2  15       74.61       71.60      2.55 o 
   3   2  15        0.58        1.16      1.34 o 
   4   2  15       81.22       75.04      2.42 o 
   5   2  15      203.58      212.98      8.26 o 
   6   2  15       40.80       47.59      5.25 o 
   7   2  15      123.65      135.26      5.69 o 
   8   2  15      209.43      274.59     10.23 o 
   9   2  15        7.69        7.66      5.81 o 
  10   2  15       14.74       17.10      6.29 o 
  11   2  15        5.98        2.49     10.56 o 
 -23   3  15       14.24       13.32      7.86 o 
 -22   3  15       15.63       13.79      7.22 o 
 -21   3  15       42.75       36.60      7.12 o 
 -20   3  15       51.77       54.73      5.87 o 
 -19   3  15        2.56        5.99      5.71 o 
 -18   3  15       13.86       16.07      4.59 o 
 -17   3  15       58.34       62.42      5.56 o 
 -16   3  15        5.30        4.49      3.92 o 
 -15   3  15       19.99       21.03      3.01 o 
 -14   3  15       13.96       15.15      2.63 o 
 -13   3  15      362.89      342.54     13.18 o 
 -12   3  15      591.05      564.75     14.54 o 
 -11   3  15       69.55       66.73      4.81 o 
 -10   3  15       18.65       18.60      1.89 o 
  -9   3  15        3.59        4.30      1.67 o 
  -8   3  15      218.02      219.17      5.32 o 
  -7   3  15       14.29       11.24      1.60 o 
  -6   3  15       73.46       73.46      2.28 o 
  -5   3  15      128.57      141.81      3.08 o 
  -4   3  15       35.97       36.40      3.32 o 
  -3   3  15       18.33       13.81      1.26 o 
  -2   3  15       64.36       65.82      2.25 o 
  -1   3  15       76.76       76.67      2.19 o 
   0   3  15      268.66      282.81      6.31 o 
   1   3  15       56.86       51.12      1.85 o 
   2   3  15       28.01       23.66      2.33 o 
   3   3  15        3.31        2.06      1.94 o 
   4   3  15       48.60       53.20      2.64 o 
   5   3  15       10.16       10.28      5.61 o 
   6   3  15       61.20       75.30     11.45 o 
   7   3  15       40.66       62.34      7.78 o 
   8   3  15       10.83        8.55      6.89 o 
   9   3  15       97.32      119.21      8.45 o 
  10   3  15       15.54        9.98     10.99 o 
 -21   4  15        8.10       11.09      6.54 o 
 -20   4  15        8.31        6.40      6.02 o 
 -19   4  15        3.93        1.99      6.43 o 
 -18   4  15       29.93       29.65      5.40 o 
 -17   4  15       21.58       15.56      4.98 o 
 -16   4  15      106.22      108.79      5.71 o 
 -15   4  15      180.41      175.55      7.64 o 
 -14   4  15       32.13       25.29      4.23 o 
 -13   4  15        9.67        8.80      4.33 o 
 -12   4  15        7.11        6.40      2.99 o 
 -11   4  15      105.27      102.59      9.09 o 
 -10   4  15      129.55      132.16      6.75 o 
  -9   4  15       47.07       41.86      3.16 o 
  -8   4  15      407.57      392.54     12.33 o 
  -7   4  15      239.03      256.92     16.87 o 
  -6   4  15      129.76      117.72      3.80 o 
  -5   4  15        5.45        4.21      1.93 o 
  -4   4  15       29.37       27.42      2.15 o 
  -3   4  15       31.76       24.60      2.11 o 
  -2   4  15       13.16       12.84      1.85 o 
  -1   4  15        7.72        3.82      2.31 o 
   0   4  15       23.61       23.58      3.53 o 
   1   4  15       11.53        6.93      2.74 o 
   2   4  15      142.91      153.12      5.12 o 
   3   4  15       51.48       55.61      7.38 o 
   4   4  15       20.36       21.30      3.58 o 
   5   4  15       16.50       11.24      6.14 o 
   6   4  15        5.49        6.11      5.27 o 
   7   4  15        1.39        2.62      5.53 o 
   8   4  15       15.48       25.10     14.52 o 
 -19   5  15       12.23       11.53      6.67 o 
 -18   5  15       21.65       21.94      6.37 o 
 -17   5  15       17.68       19.81      7.05 o 
 -16   5  15       25.30       18.69      6.37 o 
 -15   5  15       45.94       48.93      6.23 o 
 -14   5  15       27.02       28.02      6.87 o 
 -13   5  15       11.13       12.03      5.34 o 
 -12   5  15       78.52       78.49      5.06 o 
 -11   5  15       22.99       20.87      4.75 o 
 -10   5  15       21.13       18.59      4.01 o 
  -9   5  15       39.61       59.52      7.44 o 
  -8   5  15       16.83       19.51      3.06 o 
  -7   5  15      134.57      135.73     10.34 o 
  -6   5  15        7.35       12.64      3.48 o 
  -5   5  15       23.85       21.25      5.97 o 
  -4   5  15       38.04       32.99      3.45 o 
  -3   5  15       33.60       35.68      3.51 o 
  -2   5  15       88.18       91.07      4.38 o 
  -1   5  15       87.03       93.35      4.35 o 
   0   5  15       10.15        9.94      3.44 o 
   1   5  15       54.67       54.05      4.60 o 
   2   5  15       17.99       13.70      5.33 o 
   3   5  15        2.02        4.62      5.30 o 
   4   5  15       38.89       41.47      5.83 o 
   5   5  15       35.52       32.93      5.88 o 
   6   5  15       10.48        9.60      5.66 o 
 -15   6  15        0.84        1.24      6.15 o 
 -14   6  15        6.54        4.20      5.93 o 
 -13   6  15        2.40        0.00      5.59 o 
 -12   6  15       31.83       41.37      6.50 o 
 -11   6  15        3.91        8.95      9.57 o 
 -10   6  15       49.95       45.90      7.05 o 
  -9   6  15        7.04        9.58      5.34 o 
  -8   6  15       11.40        7.51      5.33 o 
  -7   6  15       85.18       87.86      6.05 o 
  -6   6  15       22.54       25.19      4.97 o 
  -5   6  15       44.27       50.41      7.35 o 
  -4   6  15        2.65        3.19      4.27 o 
  -3   6  15       16.14       18.28      4.35 o 
  -2   6  15       26.27       22.60      4.31 o 
  -1   6  15       13.44       16.22      3.77 o 
   0   6  15        5.98        4.34      6.13 o 
   1   6  15        7.10        6.12      6.26 o 
   2   6  15        6.75        6.70      6.31 o 
 -24   0  16       63.72       65.30     10.06 o 
 -22   0  16       82.60       77.33     11.86 o 
 -20   0  16       34.06       34.21      3.95 o 
 -18   0  16      103.09      109.62      6.76 o 
 -16   0  16        1.73        2.38      2.96 o 
 -14   0  16      125.76      120.00      4.51 o 
 -12   0  16       72.68       84.84      9.43 o 
 -10   0  16       42.98       43.82      6.78 o 
  -8   0  16       20.10       17.92      1.37 o 
  -6   0  16      184.08      195.92     13.51 o 
  -4   0  16       70.17       71.45     11.98 o 
  -2   0  16       92.59       86.55      8.23 o 
   0   0  16      577.03      610.35     19.40 o 
   2   0  16      208.16      169.96     10.36 o 
   4   0  16       75.95       91.88      8.99 o 
   6   0  16      100.64       96.84      6.28 o 
   8   0  16        0.87        2.83      6.27 o 
  10   0  16        2.78       11.17     10.55 o 
 -24   1  16       49.23       66.31      9.58 o 
 -23   1  16        8.97        9.20      7.07 o 
 -22   1  16       14.25       13.29      4.24 o 
 -21   1  16       12.21       13.54      4.63 o 
 -20   1  16       44.44       40.42      3.95 o 
 -19   1  16        0.62        0.26      4.05 o 
 -18   1  16       47.39       49.45      4.11 o 
 -17   1  16        4.66        6.94      3.13 o 
 -16   1  16        9.30        7.98      2.73 o 
 -15   1  16      105.36      106.59      3.37 o 
 -14   1  16       11.93        9.84      1.76 o 
 -13   1  16       35.51       34.47      1.98 o 
 -12   1  16      267.11      280.35      8.30 o 
 -11   1  16      179.78      178.96      4.51 o 
 -10   1  16       27.49       30.40      2.68 o 
  -9   1  16      123.23      133.17      7.19 o 
  -8   1  16      382.44      411.61      6.51 o 
  -7   1  16      221.36      220.47      4.03 o 
  -6   1  16      129.42      129.38      7.75 o 
  -5   1  16       93.93       93.64      2.74 o 
  -4   1  16       71.94       73.02      2.81 o 
  -3   1  16       19.31       14.62      3.40 o 
  -2   1  16       28.43       20.18      3.14 o 
  -1   1  16      326.93      336.29      8.48 o 
   0   1  16       76.32       75.85      3.35 o 
   1   1  16       15.99       16.40      4.18 o 
   2   1  16        2.65        4.30      3.28 o 
   3   1  16       16.07        6.55      3.54 o 
   4   1  16        1.16       -0.76      4.08 o 
   5   1  16        0.75        2.45      3.93 o 
   6   1  16       76.38       69.92      4.34 o 
   7   1  16        2.01       -3.79      4.25 o 
   8   1  16        5.26        7.33      5.61 o 
   9   1  16       16.60       12.81      6.67 o 
  10   1  16        4.69       10.32     10.38 o 
 -23   2  16       62.89       64.40      6.15 o 
 -22   2  16        4.06        3.99      4.76 o 
 -21   2  16        6.51        3.07      4.74 o 
 -20   2  16       13.04       11.53      4.23 o 
 -19   2  16        6.91        2.71      3.85 o 
 -18   2  16       55.76       62.95      3.77 o 
 -17   2  16       14.97       14.35      1.82 o 
 -16   2  16        0.14       -1.30      2.13 o 
 -15   2  16       54.37       58.01      2.61 o 
 -14   2  16        7.51        5.97      2.05 o 
 -13   2  16       19.72       24.76      3.70 o 
 -12   2  16       21.09       20.18      1.81 o 
 -11   2  16      308.59      306.05      9.98 o 
 -10   2  16       33.87       29.16      1.18 o 
  -9   2  16      593.87      589.90     10.53 o 
  -8   2  16       11.53       12.74      1.15 o 
  -7   2  16      104.79      100.10      2.83 o 
  -6   2  16      189.85      201.09      3.66 o 
  -5   2  16       70.95       68.81      3.38 o 
  -4   2  16      182.00      173.00      4.07 o 
  -3   2  16       66.36       65.80      2.64 o 
  -2   2  16       25.13       16.61      2.39 o 
  -1   2  16        2.89        5.30      1.38 o 
   0   2  16       67.38       63.43      2.34 o 
   1   2  16       14.49       17.31      1.74 o 
   2   2  16        5.59        6.35      3.28 o 
   3   2  16       73.69       86.03      4.04 o 
   4   2  16      112.25      123.35      8.49 o 
   5   2  16       29.34       37.29      4.47 o 
   6   2  16       10.16        8.70      5.34 o 
   7   2  16       12.24       10.85      6.11 o 
   8   2  16       13.22       13.41      5.50 o 
   9   2  16       23.33       25.71      5.91 o 
 -22   3  16        7.23       10.31      7.26 o 
 -21   3  16        8.49       12.49      7.23 o 
 -20   3  16       34.32       43.03      6.55 o 
 -19   3  16        1.48       -0.97      5.62 o 
 -18   3  16       10.12       11.49      4.58 o 
 -17   3  16      110.64      115.95      6.16 o 
 -16   3  16       32.39       37.04      4.87 o 
 -15   3  16       15.12       14.76      3.10 o 
 -14   3  16      236.89      224.17      9.69 o 
 -13   3  16      119.40      121.21      4.09 o 
 -12   3  16        8.10       10.77      1.96 o 
 -11   3  16      127.80      115.70      2.93 o 
 -10   3  16       37.05       34.60      1.86 o 
  -9   3  16       44.63       41.44      2.16 o 
  -8   3  16       20.63       19.55      1.68 o 
  -7   3  16       87.01       86.06      3.32 o 
  -6   3  16        6.12        3.81      1.53 o 
  -5   3  16       68.81       62.21      1.90 o 
  -4   3  16       17.51       14.85      1.19 o 
  -3   3  16       91.58       89.78      2.77 o 
  -2   3  16       48.15       37.73      3.44 o 
  -1   3  16       39.63       39.48      1.52 o 
   0   3  16       25.11       22.34      1.54 o 
   1   3  16        3.54        4.80      2.25 o 
   2   3  16      104.56      109.63      5.71 o 
   3   3  16       37.80       29.01      4.16 o 
   4   3  16       18.22       17.80      4.99 o 
   5   3  16       99.43      121.22      8.50 o 
   6   3  16       25.46       18.29      6.76 o 
   7   3  16       69.00       87.73     10.62 o 
   8   3  16       97.14      117.91      8.71 o 
 -21   4  16       19.49       19.88      7.73 o 
 -20   4  16       32.87       35.89      7.41 o 
 -19   4  16      109.75      111.38      7.80 o 
 -18   4  16       22.01       24.46      5.41 o 
 -17   4  16       49.43       49.37      5.41 o 
 -16   4  16       74.09       80.69      6.21 o 
 -15   4  16       69.89       70.65      4.90 o 
 -14   4  16       17.28       17.06      4.08 o 
 -13   4  16      500.72      536.42     18.39 o 
 -12   4  16        0.43       -2.14      3.45 o 
 -11   4  16        8.90        9.49      3.29 o 
 -10   4  16      156.28      164.08      6.79 o 
  -9   4  16        8.66        8.18      2.48 o 
  -8   4  16        2.14        0.85      2.70 o 
  -7   4  16       43.42       40.89      2.71 o 
  -6   4  16       86.14       82.82      2.55 o 
  -5   4  16        9.93       10.51      2.48 o 
  -4   4  16       16.64       15.82      2.88 o 
  -3   4  16       42.15       47.79      2.94 o 
  -2   4  16        0.68        0.45      2.55 o 
  -1   4  16       71.11       73.01      3.70 o 
   0   4  16       25.63       20.38      2.95 o 
   1   4  16        2.91        2.84      3.58 o 
   2   4  16       24.17       19.24      6.16 o 
   3   4  16       67.90       72.51      5.97 o 
   4   4  16       24.78       27.79      5.50 o 
   5   4  16       10.33        9.10      5.51 o 
   6   4  16       10.45       12.15      6.92 o 
   7   4  16        0.13        1.78      7.20 o 
 -18   5  16       27.76       33.35      7.53 o 
 -17   5  16       21.45       26.17      8.37 o 
 -16   5  16        0.66        0.93      8.11 o 
 -15   5  16       11.21       27.96     25.93 o 
 -14   5  16      314.17      343.89     14.88 o 
 -13   5  16        8.82       12.38      5.44 o 
 -12   5  16       35.96       32.08      4.63 o 
 -11   5  16       18.96       28.24      4.61 o 
 -10   5  16        8.45        7.83      5.22 o 
  -9   5  16       30.50       23.37      7.01 o 
  -8   5  16       14.09       11.27      4.30 o 
  -7   5  16        8.56        6.30      3.45 o 
  -6   5  16       82.27       94.19      5.01 o 
  -5   5  16       27.22       26.72      3.38 o 
  -4   5  16        4.68        2.53      3.82 o 
  -3   5  16       13.60       16.76      3.01 o 
  -2   5  16       18.06       23.46      3.67 o 
  -1   5  16        9.81        6.35      5.24 o 
   0   5  16       54.73       49.72      5.78 o 
   1   5  16       33.51       37.47      4.91 o 
   2   5  16       12.38       14.79      7.44 o 
   3   5  16        3.43        1.31      6.90 o 
   4   5  16        2.90        0.80      5.95 o 
 -14   6  16       11.51       10.46      6.97 o 
 -13   6  16        6.53        6.17      6.55 o 
 -12   6  16        3.03        4.91      6.28 o 
 -11   6  16        8.52       11.30      6.81 o 
 -10   6  16        2.65        0.98      4.83 o 
  -9   6  16       12.02       13.81      5.36 o 
  -8   6  16        2.65        2.66      5.33 o 
  -7   6  16        7.51        7.41      5.22 o 
  -6   6  16       38.65       43.01      5.24 o 
  -5   6  16        5.33        3.02      4.77 o 
  -4   6  16        0.68       -2.94      6.59 o 
  -3   6  16       67.60       67.23      5.93 o 
  -2   6  16        3.65        4.05      5.24 o 
  -1   6  16       10.14       14.01      5.45 o 
   0   6  16       23.69       24.07      6.29 o 
   1   6  16        5.40        1.16     11.68 o 
 -23   0  17       40.08       46.50      9.06 o 
 -21   0  17        1.32       -0.92      4.20 o 
 -19   0  17      234.23      252.43     10.79 o 
 -17   0  17      133.73      139.11      6.19 o 
 -15   0  17      442.45      468.70     37.77 o 
 -13   0  17      214.70      243.76     13.23 o 
 -11   0  17      238.59      258.04     20.32 o 
  -9   0  17      271.03      299.22      7.34 o 
  -7   0  17        7.55        9.71      3.46 o 
  -5   0  17       14.56       15.46      4.49 o 
  -3   0  17      134.23      112.66     11.93 o 
  -1   0  17       20.70       14.65      5.39 o 
   1   0  17       30.94       19.31      4.33 o 
   3   0  17        6.70       11.39      5.91 o 
   5   0  17       23.35       19.32      5.65 o 
   7   0  17        2.21       -2.04      6.24 o 
   9   0  17       94.96       99.86     11.88 o 
 -24   1  17        2.82        1.61      6.47 o 
 -23   1  17       11.77        8.97      7.08 o 
 -22   1  17       25.64       35.40      4.33 o 
 -21   1  17        0.55        0.39      3.72 o 
 -20   1  17      116.15      120.72      8.22 o 
 -19   1  17      141.62      149.50      6.72 o 
 -18   1  17       32.68       39.32      4.38 o 
 -17   1  17       29.61       34.83      4.30 o 
 -16   1  17       23.32       24.79      2.39 o 
 -15   1  17      154.78      165.93      8.00 o 
 -14   1  17       45.75       46.21      2.07 o 
 -13   1  17      321.11      332.16     11.81 o 
 -12   1  17      121.08      124.35      5.18 o 
 -11   1  17      168.94      166.85      4.03 o 
 -10   1  17      213.29      218.20      4.45 o 
  -9   1  17      272.26      289.17      9.99 o 
  -8   1  17       28.67       24.66      1.39 o 
  -7   1  17      245.58      232.65      5.82 o 
  -6   1  17      213.95      200.36      6.47 o 
  -5   1  17       53.14       49.33      2.81 o 
  -4   1  17      160.82      174.50      4.52 o 
  -3   1  17      739.39      771.27     17.28 o 
  -2   1  17       52.40       36.20      3.26 o 
  -1   1  17      101.92       99.38      3.82 o 
   0   1  17       75.42       86.58      4.32 o 
   1   1  17       27.93       22.00      3.96 o 
   2   1  17        0.46       -0.02      4.09 o 
   3   1  17      172.37      167.79      5.82 o 
   4   1  17       79.42       82.62      5.35 o 
   5   1  17        7.90        7.60      4.84 o 
   6   1  17       26.99       30.82      5.69 o 
   7   1  17        0.10       -1.17      4.79 o 
   8   1  17        5.61        7.59      5.61 o 
   9   1  17        0.73       -2.77     10.02 o 
 -23   2  17        1.22        1.10      6.38 o 
 -22   2  17        5.42        5.27      4.44 o 
 -21   2  17        0.57        1.25      4.96 o 
 -20   2  17       29.46       35.38      4.53 o 
 -19   2  17      115.96      118.27      5.71 o 
 -18   2  17        3.82        1.19      3.54 o 
 -17   2  17       28.63       24.12      2.19 o 
 -16   2  17       30.99       30.86      2.71 o 
 -15   2  17       21.93       22.08      2.49 o 
 -14   2  17      168.55      159.59      6.19 o 
 -13   2  17       75.13       69.49      3.46 o 
 -12   2  17       20.67       20.76      2.21 o 
 -11   2  17      440.49      448.74      9.06 o 
 -10   2  17        7.43        6.97      1.12 o 
  -9   2  17       73.11       72.58      2.83 o 
  -8   2  17       97.71      100.67      5.07 o 
  -7   2  17      178.63      195.27      4.98 o 
  -6   2  17       54.71       59.95      2.63 o 
  -5   2  17       20.20       18.07      2.12 o 
  -4   2  17      130.69      121.19      3.99 o 
  -3   2  17      511.44      506.91     13.66 o 
  -2   2  17        0.41        1.10      1.60 o 
  -1   2  17       30.42       30.32      3.25 o 
   0   2  17      132.69      136.33      4.08 o 
   1   2  17      122.04      145.98      4.72 o 
   2   2  17       17.80        7.33      3.74 o 
   3   2  17        7.42        5.17      4.14 o 
   4   2  17        1.42        1.25      4.93 o 
   5   2  17       29.46       35.51      5.80 o 
   6   2  17        1.28        2.97      5.72 o 
   7   2  17       41.15       47.69      5.80 o 
   8   2  17       37.35       41.89      7.36 o 
 -22   3  17       30.25       26.79      5.66 o 
 -21   3  17        2.23        4.70      5.16 o 
 -20   3  17        2.65        5.38      4.83 o 
 -19   3  17        0.35        1.43      4.54 o 
 -18   3  17       11.34        9.83      3.84 o 
 -17   3  17        2.56        2.78      4.04 o 
 -16   3  17       20.06       22.88      3.47 o 
 -15   3  17       92.71       80.56      6.06 o 
 -14   3  17       28.10       30.55      4.24 o 
 -13   3  17       20.22       18.10      2.39 o 
 -12   3  17       26.14       25.22      2.85 o 
 -11   3  17        0.89        0.91      1.98 o 
 -10   3  17       18.95       19.21      1.90 o 
  -9   3  17        3.71        3.39      1.69 o 
  -8   3  17       56.56       49.95      1.86 o 
  -7   3  17       14.05       11.76      1.45 o 
  -6   3  17       10.38        5.30      1.42 o 
  -5   3  17       19.97       15.62      1.35 o 
  -4   3  17        0.15        0.59      1.07 o 
  -3   3  17      195.25      180.77      4.83 o 
  -2   3  17       57.19       52.99      2.68 o 
  -1   3  17       65.45       64.61      4.73 o 
   0   3  17      104.30      114.39      6.31 o 
   1   3  17       85.02       67.78      4.47 o 
   2   3  17       18.92       22.95      5.22 o 
   3   3  17        5.84        6.09      4.21 o 
   4   3  17       77.28       79.26      6.25 o 
   5   3  17       49.06       61.48     14.30 o 
   6   3  17       30.91       35.00      7.61 o 
   7   3  17       15.61       20.05     33.18 o 
 -20   4  17        4.85        0.54      6.99 o 
 -19   4  17        2.52       -1.36      6.64 o 
 -18   4  17       62.04       67.76      5.97 o 
 -17   4  17       47.57       48.27      6.90 o 
 -16   4  17       91.09       81.24      5.50 o 
 -15   4  17        5.21        2.93      4.20 o 
 -14   4  17       63.76       68.95      5.26 o 
 -13   4  17        6.23        6.39      5.93 o 
 -12   4  17        2.25        6.21      4.92 o 
 -11   4  17       47.32       51.28      4.25 o 
 -10   4  17       92.77       91.42      3.96 o 
  -9   4  17       11.14       12.17      4.59 o 
  -8   4  17       64.76       76.94      4.62 o 
  -7   4  17      383.69      415.13     12.95 o 
  -6   4  17        4.44        2.80      2.55 o 
  -5   4  17      170.02      161.68      5.71 o 
  -4   4  17        3.68        4.07      2.48 o 
  -3   4  17       49.89       43.14      4.19 o 
  -2   4  17        0.77        3.65      3.49 o 
  -1   4  17      100.69       98.17      7.92 o 
   0   4  17      160.39      174.09     11.81 o 
   1   4  17       26.71       20.63      6.57 o 
   2   4  17        9.15       11.90      5.82 o 
   3   4  17        8.89       13.82      5.69 o 
   4   4  17        7.83       12.85      6.97 o 
   5   4  17       55.77       70.79     54.39 o 
 -18   5  17        9.82       10.70      7.17 o 
 -17   5  17       11.27        7.00      6.66 o 
 -16   5  17        3.53        6.79      7.71 o 
 -15   5  17        2.97        2.99      7.29 o 
 -14   5  17       14.69       14.76      6.89 o 
 -13   5  17       75.06       74.10     11.09 o 
 -12   5  17       15.09       22.37      6.16 o 
 -11   5  17       16.62       16.79      4.98 o 
 -10   5  17        0.67        0.00      5.14 o 
  -9   5  17       79.09       80.53      5.87 o 
  -8   5  17       64.10       69.66      4.70 o 
  -7   5  17       72.80       80.36      4.70 o 
  -6   5  17        3.22        3.54      4.23 o 
  -5   5  17        1.36        0.67      3.05 o 
  -4   5  17       26.39       26.18      4.53 o 
  -3   5  17        1.52       -1.14      5.30 o 
  -2   5  17        2.79        5.90      5.39 o 
  -1   5  17        2.48        2.68      7.49 o 
   0   5  17       46.75       50.31      8.19 o 
   1   5  17        7.28       14.98     11.07 o 
   2   5  17       20.65       12.04      6.19 o 
   3   5  17        5.04        8.57      8.13 o 
 -13   6  17        3.60        5.42      6.66 o 
 -12   6  17       21.10       33.38     10.53 o 
 -11   6  17       27.94       37.74      7.46 o 
 -10   6  17        3.60       -1.56      4.87 o 
  -9   6  17        0.75       -0.96      5.32 o 
  -8   6  17       17.64       16.98      5.23 o 
  -7   6  17       22.86       20.51      7.02 o 
  -6   6  17       11.04        6.94      7.03 o 
  -5   6  17       20.65       18.40      6.59 o 
  -4   6  17       23.03       30.02      6.80 o 
  -3   6  17        8.72        7.34      8.69 o 
  -2   6  17        5.12        3.51      8.83 o 
 -22   0  18       15.41       24.32      4.80 o 
 -20   0  18       19.56       15.90      4.39 o 
 -18   0  18     1100.86     1308.72     60.39 o 
 -16   0  18       18.06       21.77      3.66 o 
 -14   0  18       22.62       21.73      3.48 o 
 -12   0  18       88.59       77.89      3.71 o 
 -10   0  18       18.91       16.02      1.69 o 
  -8   0  18        2.13        2.13      3.62 o 
  -6   0  18       91.13       86.16      5.02 o 
  -4   0  18      110.41       99.82      7.13 o 
  -2   0  18       86.83       81.41      7.41 o 
   0   0  18        4.46        4.89      4.33 o 
   2   0  18       78.92       97.80      5.94 o 
   4   0  18       70.19       64.77      9.40 o 
   6   0  18       67.00       87.98      8.15 o 
   8   0  18       10.92        7.59     10.53 o 
 -23   1  18        4.81        4.71      7.88 o 
 -22   1  18       24.79       24.61      4.89 o 
 -21   1  18        9.14        9.70      4.03 o 
 -20   1  18        3.78        1.43      4.07 o 
 -19   1  18        9.67        9.38      2.65 o 
 -18   1  18       39.71       51.25      4.58 o 
 -17   1  18      120.26      137.77      7.45 o 
 -16   1  18        7.90        6.06      2.29 o 
 -15   1  18      110.27      108.22      3.25 o 
 -14   1  18       25.73       23.99      2.06 o 
 -13   1  18       26.00       25.66      1.96 o 
 -12   1  18       59.06       57.89      2.80 o 
 -11   1  18       43.42       42.54      2.10 o 
 -10   1  18        5.76        5.89      1.64 o 
  -9   1  18       18.33       16.95      1.70 o 
  -8   1  18      282.93      284.41     13.40 o 
  -7   1  18       22.73       23.60      1.76 o 
  -6   1  18      377.94      393.06      9.36 o 
  -5   1  18      144.95      143.22      4.25 o 
  -4   1  18       19.27       15.53      3.10 o 
  -3   1  18        3.81       -0.54      3.19 o 
  -2   1  18        5.46        5.88      3.60 o 
  -1   1  18       23.74       25.42      4.05 o 
   0   1  18       20.71       25.47      4.34 o 
   1   1  18       82.32       80.83      4.17 o 
   2   1  18        1.90       -1.90      4.23 o 
   3   1  18       44.11       43.21      4.59 o 
   4   1  18        2.98        3.73      4.66 o 
   5   1  18       24.59       35.08      4.85 o 
   6   1  18       14.19       12.27      5.03 o 
   7   1  18       26.57       32.85      8.21 o 
   8   1  18       18.83       22.45     14.23 o 
 -23   2  18        0.50       -1.61      5.20 o 
 -22   2  18        2.65        8.21      5.70 o 
 -21   2  18        0.24        1.63      4.30 o 
 -20   2  18        0.12       -0.62      4.26 o 
 -19   2  18       19.97       17.89      4.65 o 
 -18   2  18       11.85       13.12      3.82 o 
 -17   2  18       15.18       12.47      2.87 o 
 -16   2  18      110.63      113.79      4.81 o 
 -15   2  18       73.18       67.73      2.78 o 
 -14   2  18       67.56       77.76      3.36 o 
 -13   2  18       89.88       89.27      3.81 o 
 -12   2  18      110.20      109.30      3.08 o 
 -11   2  18      102.76       90.87      2.83 o 
 -10   2  18        3.92        3.77      1.41 o 
  -9   2  18      427.31      416.68      9.57 o 
  -8   2  18      246.15      241.66      5.17 o 
  -7   2  18        3.39        2.72      2.03 o 
  -6   2  18       78.85       70.51      2.79 o 
  -5   2  18      431.69      441.43     11.88 o 
  -4   2  18      277.71      276.65      7.77 o 
  -3   2  18        2.10        2.49      3.08 o 
  -2   2  18       22.08       20.36      3.33 o 
  -1   2  18       41.04       33.34      3.57 o 
   0   2  18        6.86        6.57      3.25 o 
   1   2  18       13.67       11.42      3.55 o 
   2   2  18       39.27       46.47      6.11 o 
   3   2  18       21.97       26.36      4.14 o 
   4   2  18        2.36        0.74      5.48 o 
   5   2  18        2.46        3.92      5.18 o 
   6   2  18       24.94       27.65      6.75 o 
   7   2  18       14.33       27.08     13.72 o 
 -21   3  18       19.59       19.90      4.90 o 
 -20   3  18        1.39        0.61      5.38 o 
 -19   3  18        6.62        6.94      6.67 o 
 -18   3  18        2.97        0.73      4.21 o 
 -17   3  18       30.53       35.81      4.65 o 
 -16   3  18       62.83       65.68      4.12 o 
 -15   3  18       47.49       52.83      4.39 o 
 -14   3  18       20.59       21.15      2.56 o 
 -13   3  18        9.52        8.42      2.52 o 
 -12   3  18       34.08       27.40      2.56 o 
 -11   3  18        0.06        0.04      2.19 o 
 -10   3  18       20.45       19.99      2.41 o 
  -9   3  18        5.92       10.18      2.58 o 
  -8   3  18        7.82        6.07      1.83 o 
  -7   3  18      141.20      144.48      4.78 o 
  -6   3  18       27.68       28.38      1.83 o 
  -5   3  18       13.05       17.31      3.17 o 
  -4   3  18        1.90        0.91      2.51 o 
  -3   3  18       59.64       55.80      4.67 o 
  -2   3  18       18.31       12.86      4.35 o 
  -1   3  18        1.31       -0.79      3.95 o 
   0   3  18       69.93       83.53      5.10 o 
   1   3  18       55.43       65.12      4.83 o 
   2   3  18        2.63        6.68      4.62 o 
   3   3  18       29.89       29.16      4.84 o 
   4   3  18        2.84       -1.26      5.93 o 
   5   3  18        5.04        4.86      7.45 o 
 -20   4  18        1.60       -0.08      6.95 o 
 -19   4  18       27.66       20.82      8.18 o 
 -18   4  18        0.14        2.46      6.16 o 
 -17   4  18        9.81       12.07      4.97 o 
 -16   4  18       80.30       79.32      7.22 o 
 -15   4  18       15.31       16.95      5.17 o 
 -14   4  18        5.63        3.33      4.59 o 
 -13   4  18        0.28        1.74      3.36 o 
 -12   4  18        6.86        4.52      3.21 o 
 -11   4  18       95.20      102.66      6.37 o 
 -10   4  18       29.23       31.32      5.15 o 
  -9   4  18       48.21       43.60      5.15 o 
  -8   4  18      164.63      162.96      5.94 o 
  -7   4  18        8.41        7.82      2.29 o 
  -6   4  18       13.45       10.25      5.38 o 
  -5   4  18       11.71       17.77      4.55 o 
  -4   4  18        0.61        6.63      9.86 o 
  -3   4  18        5.82        0.62      9.72 o 
  -2   4  18        8.89        4.89      9.86 o 
  -1   4  18        4.71        1.77     10.09 o 
   0   4  18       17.04       21.55      8.77 o 
   1   4  18       15.12       10.81      5.83 o 
   2   4  18       58.60       74.56      9.80 o 
   3   4  18        5.40        1.29      6.07 o 
   4   4  18       13.73       14.40      8.04 o 
 -17   5  18       38.68       38.92      7.11 o 
 -16   5  18        5.68        5.58      7.75 o 
 -15   5  18       54.29       64.04      7.63 o 
 -14   5  18       49.92       53.20      6.13 o 
 -13   5  18       12.61       17.05      5.52 o 
 -12   5  18       17.51       20.70      9.68 o 
 -11   5  18        4.13        2.35      5.15 o 
 -10   5  18       32.53       33.53      6.47 o 
  -9   5  18       12.59        8.82      3.97 o 
  -8   5  18       49.88       34.54      5.03 o 
  -7   5  18        9.43        9.37      4.65 o 
  -6   5  18       20.79       22.60      5.74 o 
  -5   5  18        7.12        7.26      8.08 o 
  -4   5  18       23.27       21.11      8.22 o 
  -3   5  18       24.98       21.90     11.31 o 
  -2   5  18        7.59        9.65     11.17 o 
  -1   5  18       25.16       29.36     11.65 o 
   0   5  18        8.84       10.55      8.24 o 
   1   5  18       10.78        2.21      8.58 o 
 -11   6  18        6.32        5.06      7.54 o 
 -10   6  18        0.70       -2.57      7.45 o 
  -9   6  18        6.87        0.09      7.28 o 
  -8   6  18       10.31       13.68     10.04 o 
  -7   6  18        7.65       11.92     10.23 o 
 -23   0  19      280.90      284.82     23.77 o 
 -21   0  19       38.50       39.20      5.14 o 
 -19   0  19       93.36      103.87      6.84 o 
 -17   0  19      123.79      142.63      9.84 o 
 -15   0  19       53.25       61.28      7.28 o 
 -13   0  19       53.65       53.42      8.62 o 
 -11   0  19       76.10       81.70      4.27 o 
  -9   0  19       34.60       33.28      1.71 o 
  -7   0  19       18.38       15.15      6.26 o 
  -5   0  19      190.66      152.53     16.06 o 
  -3   0  19        5.77        7.53      4.00 o 
  -1   0  19      495.69      539.72     20.54 o 
   1   0  19       16.79       20.98      6.30 o 
   3   0  19        4.74        3.13      5.75 o 
   5   0  19       38.01       42.70      9.10 o 
 -23   1  19        6.16        3.54      6.03 o 
 -22   1  19       13.61       14.13      4.91 o 
 -21   1  19        4.77        7.10      4.21 o 
 -20   1  19       31.19       37.49      4.69 o 
 -19   1  19       36.62       36.47      3.83 o 
 -18   1  19       60.59       65.99      3.61 o 
 -17   1  19      195.57      217.65      5.93 o 
 -16   1  19        3.89        4.99      3.27 o 
 -15   1  19      104.64      108.80      3.42 o 
 -14   1  19       21.76       21.98      2.43 o 
 -13   1  19        0.00        1.49      2.00 o 
 -12   1  19      123.36      126.93      3.99 o 
 -11   1  19      246.50      250.64      7.10 o 
 -10   1  19        8.97       10.51      1.52 o 
  -9   1  19       20.04       14.09      3.92 o 
  -8   1  19       25.59       23.34      8.65 o 
  -7   1  19        7.87        8.25      2.78 o 
  -6   1  19       19.61       16.11      2.57 o 
  -5   1  19       19.53        7.98      2.76 o 
  -4   1  19      169.92      166.69      4.51 o 
  -3   1  19       34.57       31.60      3.19 o 
  -2   1  19       68.47       59.40      3.76 o 
  -1   1  19        2.02        3.88      4.42 o 
   0   1  19       19.35       18.52      3.53 o 
   1   1  19        1.00       -2.45      3.70 o 
   2   1  19       30.45       32.00      4.08 o 
   3   1  19       54.84       54.26      4.54 o 
   4   1  19       91.63      119.20      6.22 o 
   5   1  19       11.43        6.69      9.11 o 
   6   1  19       29.96       42.41      7.33 o 
 -22   2  19        0.96        1.84      5.83 o 
 -21   2  19       14.21       17.41      4.41 o 
 -20   2  19        8.64        8.30      4.13 o 
 -19   2  19        6.94        9.99      5.15 o 
 -18   2  19        3.58        5.86      3.56 o 
 -17   2  19      120.55      120.78      4.49 o 
 -16   2  19        3.47        2.71      2.57 o 
 -15   2  19      143.99      153.41      4.44 o 
 -14   2  19       16.48       16.79      2.92 o 
 -13   2  19       58.13       50.77      2.43 o 
 -12   2  19      152.89      159.48      6.36 o 
 -11   2  19      224.19      243.72      6.11 o 
 -10   2  19       67.52       61.53      2.37 o 
  -9   2  19       41.08       36.95      2.80 o 
  -8   2  19        7.12       10.60      2.95 o 
  -7   2  19       58.12       58.87      3.14 o 
  -6   2  19       43.97       41.06      6.00 o 
  -5   2  19       53.71       55.70      3.31 o 
  -4   2  19       44.10       41.68      3.63 o 
  -3   2  19       29.79       26.20      3.12 o 
  -2   2  19       23.85       31.01      3.86 o 
  -1   2  19       21.11       22.43      3.64 o 
   0   2  19       21.73       24.90      3.97 o 
   1   2  19        3.60        4.66      3.67 o 
   2   2  19        4.17        3.10      5.90 o 
   3   2  19        0.04       -0.70      5.75 o 
   4   2  19       30.11       45.99      5.60 o 
   5   2  19       71.93      100.85      8.71 o 
 -21   3  19        1.76        4.77      5.47 o 
 -20   3  19       18.15       15.92      5.41 o 
 -19   3  19        1.85        1.21      5.32 o 
 -18   3  19       38.00       33.50      4.82 o 
 -17   3  19        0.62        0.00      3.70 o 
 -16   3  19        3.25        4.53      4.43 o 
 -15   3  19        0.41       -0.57      3.19 o 
 -14   3  19       43.47       37.40      2.95 o 
 -13   3  19       62.23       63.35      3.28 o 
 -12   3  19       14.15       15.60      3.00 o 
 -11   3  19       40.86       38.18      3.03 o 
 -10   3  19       30.33       30.80      3.38 o 
  -9   3  19       71.29       67.27      3.44 o 
  -8   3  19       11.29        8.96      3.17 o 
  -7   3  19       11.42        9.16      4.39 o 
  -6   3  19       15.54       13.32      5.23 o 
  -5   3  19       16.15       13.63      5.51 o 
  -4   3  19        1.41        4.12      4.87 o 
  -3   3  19      166.08      187.64     11.18 o 
  -2   3  19       27.56       36.11      4.43 o 
  -1   3  19        0.34        4.77      7.63 o 
   0   3  19        4.87        5.26      5.04 o 
   1   3  19       24.89       34.45     24.29 o 
   2   3  19        4.40        4.56      4.90 o 
   3   3  19       58.65       61.48      6.01 o 
   4   3  19       26.59       29.40     10.96 o 
 -19   4  19        2.91        4.93      6.04 o 
 -18   4  19        4.44        2.33      4.81 o 
 -17   4  19        2.08        3.68      4.53 o 
 -16   4  19       21.60       25.33      5.06 o 
 -15   4  19       13.40       14.22      4.18 o 
 -14   4  19       35.62       35.05      3.78 o 
 -13   4  19       57.36       68.01      5.23 o 
 -12   4  19        6.22        4.75      3.45 o 
 -11   4  19       10.49       13.65      4.52 o 
 -10   4  19       16.15       16.94      7.83 o 
  -9   4  19        5.25        4.14      4.01 o 
  -8   4  19        2.48        5.92      7.66 o 
  -7   4  19       21.81       22.67     10.97 o 
  -6   4  19       14.82       20.02      7.76 o 
  -5   4  19       12.95       11.49      7.45 o 
  -4   4  19       39.04       42.15      8.04 o 
  -3   4  19      183.26      220.57     16.77 o 
  -2   4  19        2.74        3.10      7.80 o 
  -1   4  19        6.44       11.40      7.96 o 
   0   4  19       45.69       43.90      6.52 o 
   1   4  19        0.32        0.17      8.11 o 
   2   4  19       27.38       35.97      8.73 o 
 -15   5  19        5.67        0.27      7.38 o 
 -14   5  19       18.31       22.33      7.65 o 
 -13   5  19        6.02       12.83      6.84 o 
 -12   5  19        1.07       -3.75      8.99 o 
 -11   5  19       14.97       16.25      5.66 o 
 -10   5  19       11.18       10.63      6.19 o 
  -9   5  19       40.38       39.82     12.75 o 
  -8   5  19       22.44       15.43      8.82 o 
  -7   5  19        4.41        6.67      8.68 o 
  -6   5  19      107.66      121.85     13.77 o 
  -5   5  19       19.82       22.14      8.77 o 
  -4   5  19        0.32        2.52      8.54 o 
  -3   5  19       18.67       16.55      8.67 o 
  -2   5  19       55.35       56.81      9.27 o 
  -1   5  19        4.09        0.98      8.69 o 
 -22   0  20       61.62       65.43      6.84 o 
 -20   0  20      202.19      227.00     10.24 o 
 -18   0  20       18.22       23.78      4.30 o 
 -16   0  20        5.39        6.86      3.55 o 
 -14   0  20       20.18       22.14      3.06 o 
 -12   0  20      182.68      196.40      8.58 o 
 -10   0  20       31.62       28.46      4.24 o 
  -8   0  20       26.56       15.75      6.21 o 
  -6   0  20        8.96        7.92      6.48 o 
  -4   0  20       34.86       18.91     10.00 o 
  -2   0  20       52.73       68.20      5.91 o 
   0   0  20       96.42      119.20      7.16 o 
   2   0  20        8.45       19.30      6.93 o 
   4   0  20       23.76       31.71      9.26 o 
 -22   1  20       29.08       26.82      5.19 o 
 -21   1  20       19.98       18.14      4.33 o 
 -20   1  20      244.08      262.11     10.46 o 
 -19   1  20        8.71        5.56      4.02 o 
 -18   1  20        0.95        3.72      3.42 o 
 -17   1  20       29.67       32.67      4.19 o 
 -16   1  20       41.62       39.85      3.21 o 
 -15   1  20       32.73       31.84      2.57 o 
 -14   1  20       10.79       12.34      2.79 o 
 -13   1  20       22.92       20.51      2.04 o 
 -12   1  20       83.51       82.44      3.64 o 
 -11   1  20       10.50        9.33      1.64 o 
 -10   1  20       53.76       58.99      6.89 o 
  -9   1  20       63.40       62.05      9.60 o 
  -8   1  20       88.78       91.96      4.91 o 
  -7   1  20      167.29      155.58      4.18 o 
  -6   1  20      156.70      146.72      4.86 o 
  -5   1  20       34.75       20.11      3.26 o 
  -4   1  20        8.51       11.08      3.53 o 
  -3   1  20       21.98       22.27      3.36 o 
  -2   1  20        7.43        3.69      3.93 o 
  -1   1  20        9.06        9.01      4.15 o 
   0   1  20        2.13       -0.65      4.86 o 
   1   1  20       61.36       78.47      5.21 o 
   2   1  20        0.64        2.02      4.78 o 
   3   1  20       38.78       43.00      6.45 o 
   4   1  20       14.32       16.38      6.42 o 
   5   1  20        2.02       -3.35      7.14 o 
 -21   2  20        5.71        9.34      4.51 o 
 -20   2  20       27.31       30.72      4.36 o 
 -19   2  20        9.18        5.47      4.34 o 
 -18   2  20        0.30       -0.57      4.55 o 
 -17   2  20       12.92       13.33      4.34 o 
 -16   2  20       41.27       38.70      2.68 o 
 -15   2  20       12.40       12.78      2.54 o 
 -14   2  20        9.85        9.47      2.77 o 
 -13   2  20        0.32       -0.26      2.49 o 
 -12   2  20        2.56        1.08      2.16 o 
 -11   2  20      155.44      152.25      5.71 o 
 -10   2  20       17.39       20.70      5.10 o 
  -9   2  20       12.94       11.85      4.30 o 
  -8   2  20      102.93       93.11      5.39 o 
  -7   2  20       22.87       18.24      4.59 o 
  -6   2  20       83.08       77.63      4.55 o 
  -5   2  20       21.08       12.89      3.59 o 
  -4   2  20       48.45       37.99      3.68 o 
  -3   2  20        3.34        0.42      3.39 o 
  -2   2  20       52.41       48.88      3.86 o 
  -1   2  20        1.26        1.55      3.60 o 
   0   2  20       20.21       21.34      4.15 o 
   1   2  20        7.05        6.13      5.40 o 
   2   2  20       23.68       27.41      4.64 o 
   3   2  20        0.44       -6.36      8.82 o 
   4   2  20       18.24       13.09      7.75 o 
 -20   3  20        0.05       -1.11      4.58 o 
 -19   3  20       40.92       43.34      5.05 o 
 -18   3  20        0.57       -0.16      5.14 o 
 -17   3  20       11.44       13.13      4.15 o 
 -16   3  20        6.21        7.84      3.48 o 
 -15   3  20        9.45       10.80      4.19 o 
 -14   3  20       17.34       16.87      2.86 o 
 -13   3  20       13.05       12.78      2.87 o 
 -12   3  20       31.02       31.12      4.06 o 
 -11   3  20       19.51       17.30      3.30 o 
 -10   3  20        4.95        7.11      5.35 o 
  -9   3  20       10.68        2.09      5.45 o 
  -8   3  20        3.93        1.81      5.18 o 
  -7   3  20       22.67       20.58      4.93 o 
  -6   3  20       47.21       49.54      6.26 o 
  -5   3  20       53.17       54.26      5.60 o 
  -4   3  20        9.53        8.49      6.21 o 
  -3   3  20        0.35        2.33      6.75 o 
  -2   3  20        5.19        7.63      5.81 o 
  -1   3  20       13.87        9.08      6.70 o 
   0   3  20       49.42       61.96      9.06 o 
   1   3  20       41.17       56.14     12.08 o 
   2   3  20       10.99       11.29      8.47 o 
 -18   4  20        0.88        6.11      4.56 o 
 -17   4  20       13.99       10.93      5.85 o 
 -16   4  20       40.22       37.62      6.92 o 
 -15   4  20       12.38        8.09      5.94 o 
 -14   4  20        4.20        8.80      7.12 o 
 -13   4  20       33.92       38.74      5.12 o 
 -12   4  20        1.26        2.61      4.62 o 
 -11   4  20       12.75       13.46     12.72 o 
 -10   4  20        1.08       -0.46      8.17 o 
  -9   4  20      147.92      176.43     14.47 o 
  -8   4  20       96.77      105.23      9.92 o 
  -7   4  20        0.43        1.17      8.04 o 
  -6   4  20        6.53       13.03     11.32 o 
  -5   4  20        8.93        5.54      8.05 o 
  -4   4  20       10.71       20.84      8.19 o 
  -3   4  20        9.72       13.75      8.34 o 
  -2   4  20       20.24       20.17      8.49 o 
  -1   4  20        0.76       -1.77      8.38 o 
   0   4  20        3.17        4.67      8.64 o 
  -9   5  20       21.36       16.47      9.57 o 
  -8   5  20       55.18       57.74     13.55 o 
  -7   5  20       16.91       14.56      9.19 o 
  -6   5  20        3.09        1.81      9.14 o 
  -5   5  20        3.95        0.45     12.97 o 
  -4   5  20       68.21       69.24     13.98 o 
 -21   0  21        2.52        3.06      6.03 o 
 -19   0  21       80.46       76.28      5.51 o 
 -17   0  21        0.88       -1.03      3.89 o 
 -15   0  21      179.67      196.23      8.40 o 
 -13   0  21       64.36       72.81      6.53 o 
 -11   0  21       87.90       88.80      5.34 o 
  -9   0  21       31.84       26.89      6.74 o 
  -7   0  21        1.45        4.86      9.81 o 
  -5   0  21       25.16       16.73     10.44 o 
  -3   0  21       94.58      108.70      5.99 o 
  -1   0  21       75.74       86.01      6.37 o 
   1   0  21      128.06      122.06      8.68 o 
   3   0  21       76.82      100.40     10.86 o 
 -21   1  21        1.09        2.12      4.83 o 
 -20   1  21        3.64        6.54      4.55 o 
 -19   1  21        1.20        0.42      4.58 o 
 -18   1  21       57.66       64.89      4.72 o 
 -17   1  21        3.06        2.86      2.99 o 
 -16   1  21       71.32       73.58      4.76 o 
 -15   1  21       32.88       31.65      2.69 o 
 -14   1  21       25.55       27.92      2.18 o 
 -13   1  21       40.05       50.21      3.34 o 
 -12   1  21       47.74       52.02      6.55 o 
 -11   1  21        8.85        4.87      4.50 o 
 -10   1  21       50.02       47.72      6.66 o 
  -9   1  21       46.39       43.79      3.36 o 
  -8   1  21       22.74       22.23      3.56 o 
  -7   1  21       11.79       11.99      3.02 o 
  -6   1  21       21.83       18.71      3.37 o 
  -5   1  21       11.04       10.59      3.28 o 
  -4   1  21       18.28       12.20      3.91 o 
  -3   1  21       67.24       69.70      5.10 o 
  -2   1  21      162.38      209.91      8.06 o 
  -1   1  21       20.52       20.00      4.59 o 
   0   1  21        1.10        0.38      4.37 o 
   1   1  21       52.61       67.64      5.89 o 
   2   1  21        5.21        5.49      6.18 o 
   3   1  21       44.92       51.82      7.08 o 
 -20   2  21        8.01        5.18      4.28 o 
 -19   2  21       29.31       31.87      4.15 o 
 -18   2  21        0.18       -0.39      3.66 o 
 -17   2  21        0.17        0.52      3.83 o 
 -16   2  21       40.91       41.78      3.69 o 
 -15   2  21       21.63       21.58      4.09 o 
 -14   2  21        2.98        2.23      4.18 o 
 -13   2  21        0.66        1.84      3.23 o 
 -12   2  21       46.11       44.02      3.45 o 
 -11   2  21        1.06       -3.45      5.31 o 
 -10   2  21        6.63        6.01      4.64 o 
  -9   2  21        0.90        3.82      4.71 o 
  -8   2  21        5.02        1.13      5.50 o 
  -7   2  21        1.24       -0.10      4.84 o 
  -6   2  21       47.74       35.58      4.48 o 
  -5   2  21      102.64       99.16      6.10 o 
  -4   2  21       23.68       22.57      4.63 o 
  -3   2  21       33.32       25.95      4.30 o 
  -2   2  21        3.63        0.98      4.05 o 
  -1   2  21        3.78        3.87      4.57 o 
   0   2  21       21.19       13.72      5.68 o 
   1   2  21        1.99        1.32      5.86 o 
   2   2  21       25.35       21.69      7.74 o 
 -19   3  21        0.33       -0.90      5.71 o 
 -18   3  21       24.12       25.35      5.71 o 
 -17   3  21       11.98       13.79      5.26 o 
 -16   3  21       11.45       10.74      5.99 o 
 -15   3  21       41.74       44.48      6.02 o 
 -14   3  21       16.92       12.49      4.32 o 
 -13   3  21        5.49        3.56      3.55 o 
 -12   3  21        5.76        2.73      4.36 o 
 -11   3  21       18.02       19.36      5.77 o 
 -10   3  21       36.08       39.41      7.00 o 
  -9   3  21       59.90       50.36      6.32 o 
  -8   3  21       25.69       28.37      5.33 o 
  -7   3  21       99.95      102.99      7.16 o 
  -6   3  21       17.42       19.73      6.46 o 
  -5   3  21       30.87       35.75      5.88 o 
  -4   3  21        5.79        6.19      5.99 o 
  -3   3  21       40.55       46.19      7.52 o 
  -2   3  21        2.50        5.46     11.64 o 
  -1   3  21        8.92        2.29     11.89 o 
   0   3  21       26.67       30.92     12.33 o 
   1   3  21       10.54        5.99     12.60 o 
 -16   4  21        4.35       11.88      5.78 o 
 -15   4  21        4.98        5.37      7.66 o 
 -14   4  21       37.92       40.81      5.46 o 
 -13   4  21       19.59       19.24      5.01 o 
 -12   4  21       10.49       16.15      8.95 o 
 -11   4  21        0.60        3.03      8.82 o 
 -10   4  21        9.41       12.16      8.96 o 
  -9   4  21        8.47       16.10      8.74 o 
  -8   4  21       34.55       37.28     12.58 o 
  -7   4  21       16.80       21.61      8.82 o 
  -6   4  21        4.34        3.31      8.61 o 
  -5   4  21        1.72        3.12     12.31 o 
  -4   4  21       14.10       19.72     12.53 o 
  -3   4  21       42.80       52.96      9.49 o 
  -2   4  21        2.47        3.80      9.18 o 
 -20   0  22      114.99      129.37      7.12 o 
 -18   0  22        4.38        2.83     11.06 o 
 -16   0  22       17.77       20.50      5.45 o 
 -14   0  22       22.97       30.86      5.97 o 
 -12   0  22       39.36       39.54      8.64 o 
 -10   0  22        2.72        1.98      6.83 o 
  -8   0  22       11.35        9.61      7.28 o 
  -6   0  22       20.93       21.65     11.14 o 
  -4   0  22        9.39        0.13      6.10 o 
  -2   0  22       60.73       67.59     10.46 o 
   0   0  22       51.63       68.75      9.25 o 
 -20   1  22       34.53       33.04      8.52 o 
 -19   1  22        6.36        3.02      7.09 o 
 -18   1  22       76.95       83.13     12.76 o 
 -17   1  22       11.41        8.23      5.04 o 
 -16   1  22       28.33       28.89      6.62 o 
 -15   1  22       67.26       69.82      5.43 o 
 -14   1  22       18.07       22.68      4.86 o 
 -13   1  22       10.54       13.15      5.81 o 
 -12   1  22      172.33      191.80     13.32 o 
 -11   1  22       71.84       75.13      4.59 o 
 -10   1  22       23.34       16.39      7.15 o 
  -9   1  22       43.68       43.28      4.82 o 
  -8   1  22        1.01       -2.73      4.64 o 
  -7   1  22       75.65       85.61      4.05 o 
  -6   1  22       16.08       11.44      3.44 o 
  -5   1  22        7.19        7.09      4.66 o 
  -4   1  22       87.27       95.20      6.09 o 
  -3   1  22        6.40        7.09      5.48 o 
  -2   1  22        0.38        1.39      3.95 o 
  -1   1  22       13.49        2.76      4.76 o 
   0   1  22        9.77       11.42      6.79 o 
   1   1  22        4.68        6.08      8.77 o 
 -19   2  22        3.40       -0.60      6.60 o 
 -18   2  22       16.26       22.34      6.43 o 
 -17   2  22        3.59        3.04      9.12 o 
 -16   2  22        7.26        8.63      9.00 o 
 -15   2  22       11.84       13.01      4.98 o 
 -14   2  22        6.23        4.60      4.57 o 
 -13   2  22        4.12       10.33      4.75 o 
 -12   2  22      118.04      133.76      8.24 o 
 -11   2  22       10.58        9.76      4.91 o 
 -10   2  22        3.38        0.77      5.00 o 
  -9   2  22       37.30       28.90      5.28 o 
  -8   2  22       50.16       59.21      9.19 o 
  -7   2  22        1.64        0.86      4.83 o 
  -6   2  22        0.32       -2.24      4.97 o 
  -5   2  22       36.17       28.11      5.91 o 
  -4   2  22        4.48       -3.15      6.86 o 
  -3   2  22       12.00       11.56      5.51 o 
  -2   2  22        5.55        1.28      6.19 o 
 -17   3  22        4.84        7.62     13.11 o 
 -16   3  22       46.22       60.70     13.53 o 
 -15   3  22       20.71       19.29      9.14 o 
 -14   3  22       11.31        9.94      8.92 o 
 -13   3  22        1.83        4.57      8.52 o 
 -12   3  22       28.57       29.61      6.16 o 
 -11   3  22       11.45       14.96      8.76 o 
 -10   3  22       31.46       33.90      6.43 o 
  -9   3  22        3.00        2.26      5.30 o 
  -8   3  22        4.16        4.02      5.45 o 
  -7   3  22        1.27       11.52      7.99 o 
  -6   3  22       11.12        7.71      6.63 o 
  -5   3  22        1.07       -1.15      5.87 o 
  -4   3  22        0.38        9.02      8.84 o 
  -3   3  22       14.73       15.00      8.91 o 
  -2   3  22       22.60       17.01     12.60 o 
 -19   0  23      352.93      403.11     29.85 o 
 -17   0  23       61.89       61.48      5.89 o 
 -15   0  23       12.26       24.42     20.43 o 
 -13   0  23       12.53        6.99      7.09 o 
 -11   0  23       76.11       78.21     11.30 o 
  -9   0  23        1.53        5.02     12.83 o 
  -7   0  23       17.78       10.77     11.49 o 
  -5   0  23       74.57       92.46      7.23 o 
  -3   0  23        6.01       13.43     10.76 o 
  -1   0  23       66.28       80.27     12.98 o 
 -19   1  23       18.17       15.07     12.86 o 
 -18   1  23        4.65        5.96      8.98 o 
 -17   1  23        2.82       -2.19     12.52 o 
 -16   1  23       52.75       63.67      7.66 o 
 -15   1  23       62.06       68.70      6.85 o 
 -14   1  23        2.32        0.60      5.10 o 
 -13   1  23        3.47        3.63      6.23 o 
 -12   1  23        3.40        1.57      4.73 o 
 -11   1  23       18.91       20.82      5.01 o 
 -10   1  23       38.99       48.69      5.23 o 
  -9   1  23        6.17        3.72      4.90 o 
  -8   1  23        7.80        2.68      5.74 o 
  -7   1  23        4.22        0.32      4.68 o 
  -6   1  23        5.53        5.19      5.96 o 
  -5   1  23       11.08       11.17      7.17 o 
  -4   1  23        7.34       12.12      6.73 o 
  -3   1  23        0.32        0.14      4.66 o 
  -2   1  23       36.57       39.85      6.00 o 
  -1   1  23       51.74       49.75      8.83 o 
 -18   2  23        3.13        4.70      9.96 o 
 -17   2  23        0.33       -1.47      9.56 o 
 -16   2  23        9.90       10.63      9.44 o 
 -15   2  23        5.05        6.85     13.06 o 
 -14   2  23       11.93       11.75      6.33 o 
 -13   2  23       33.53       33.46      5.44 o 
 -12   2  23       10.29        9.33      5.88 o 
 -11   2  23        7.47        8.88      6.46 o 
 -10   2  23        3.37        6.44      6.10 o 
  -9   2  23        8.26       12.38      4.71 o 
  -8   2  23        4.48        4.73      5.64 o 
  -7   2  23        5.75        3.83      5.25 o 
  -6   2  23      104.23       92.13     11.61 o 
  -5   2  23      101.32       89.01      8.03 o 
  -4   2  23       12.48       14.02      7.54 o 
  -3   2  23       11.02        3.00      9.00 o 
 -15   3  23       91.07      104.52     11.25 o 
 -14   3  23        7.04        5.69      9.45 o 
 -13   3  23        1.35       -6.03     13.24 o 
 -12   3  23        2.11        0.41      6.69 o 
 -11   3  23        8.17        4.32      6.25 o 
 -10   3  23        7.04       11.79      5.84 o 
  -9   3  23       33.48       32.72      6.81 o 
  -8   3  23       32.34       42.62      7.46 o 
  -7   3  23        6.91        5.97      7.40 o 
  -6   3  23        9.86        2.52      8.82 o 
 -18   0  24        8.00       -1.17     10.30 o 
 -16   0  24       20.42       29.83     10.93 o 
 -14   0  24       75.94      105.08     14.96 o 
 -12   0  24        7.86       10.57      8.15 o 
 -10   0  24       37.16       45.96      8.96 o 
  -8   0  24        6.83        8.69     12.55 o 
  -6   0  24       41.13       32.16      7.06 o 
  -4   0  24       91.21       90.25     12.18 o 
 -17   1  24        0.58       -6.66      9.68 o 
 -16   1  24       22.94       21.82      6.21 o 
 -15   1  24       10.42       15.02      7.91 o 
 -14   1  24        4.63        6.21      4.70 o 
 -13   1  24       14.85       21.26      6.02 o 
 -12   1  24        5.05        1.45      5.86 o 
 -11   1  24        2.87        4.09      5.39 o 
 -10   1  24        6.98        5.33      5.51 o 
  -9   1  24        4.29        7.23      6.22 o 
  -8   1  24       30.07       43.00      7.62 o 
  -7   1  24       25.53       20.64      6.68 o 
  -6   1  24        9.86       16.29     13.25 o 
  -4   1  24        0.94        1.42      8.79 o 
 -15   2  24       25.71       19.15     14.13 o 
 -14   2  24        7.87        9.29      5.61 o 
 -13   2  24       19.68       22.15      6.92 o 
 -12   2  24        5.46       10.76      8.11 o 
 -11   2  24        5.08        7.18      5.93 o 
 -10   2  24       25.94       34.07      8.66 o 
  -9   2  24       14.66       19.47      6.34 o 
  -8   2  24       30.58       19.75      8.67 o 
  -7   2  24       15.12       18.34      9.12 o 
  -6   2  24      126.20      134.44     11.47 o 
 -15   0  25        1.63        0.00      8.32 o 
 -13   0  25       63.22       79.20     10.02 o 
 -11   0  25        3.97       -1.88     12.62 o 
  -9   0  25       34.59       24.62      9.67 o 
 -14   1  25        2.42        1.82      6.03 o 
 -13   1  25        2.80        5.46      6.07 o 
 -12   1  25        3.61        1.91      7.00 o 
 -11   1  25        8.80        3.88      6.44 o 
 -10   1  25       34.91       39.29      9.29 o 
  -9   1  25       51.69       53.69      9.65 o 
  -8   1  25       25.53       15.01      9.47 o 
                                                 
